# Supplementary material for: Meta-Analysis of Heifer Traits Identified Reproductive Pathways in Bos indicus Cattle
Source: Genes (Basel). 2021 May 18;12(5):768. doi: 10.3390/genes12050768 (PMC8157873; doi:10.3390/genes12050768)
Supplement: Supplementary file 1 [file genes-12-00768-s001.zip]

Archive with 5 entries (4 files):
- genes-1192850-supplementary/
- genes-1192850-supplementary/Supplimentary Table S1.pdf
- genes-1192850-supplementary/Supplimentary Table S2.xlsx
- genes-1192850-supplementary/Supplimentary Table S3.xlsx
- genes-1192850-supplementary/Supplimentary Table S4.pdf
