# Supplementary material for: Meta-Analysis of Heifer Traits Identified Reproductive Pathways in Bos indicus Cattle
Source: Genes (Basel). 2021 May 18;12(5):768. doi: 10.3390/genes12050768 (PMC8157873; doi:10.3390/genes12050768)
Supplement: Supplementary file 1 [file genes-12-00768-s001.zip › genes-1192850-supplementary/Supplimentary Table S2.xlsx]

## Sheet: Significant SNPs Statistics
Table S2: Significant SNPs Resulting from Muti-Trait Meta-analysis of Three Early Reproductive Traits
Marker	Chromosome	Position (bp)	Emperical P-Value	LOG10(P-Value)	Rank	Benjamini (FDR)
ARS-BFGL-NGS-111964	8	95351853	1.1591e-12	11.9359	1	8.66249e-08
BovineHD1000013560	10	44999040	2.22558e-11	10.6526	2	1.7325e-07
BovineHD0700004097	7	13905964	1.12242e-10	9.94984	3	2.59875e-07
BovineHD0700004098	7	13906467	1.12242e-10	9.94984	4	3.465e-07
BovineHD0700004108	7	13920270	2.64899e-10	9.57692	5	4.33125e-07
BovineHD1000021917	10	76586616	3.01038e-10	9.52138	6	5.1975e-07
BovineHD0100026482	1	92727623	4.07761e-10	9.38959	7	6.06375e-07
BovineHD1000021737	10	75977909	4.76227e-10	9.32219	8	6.92999e-07
ARS-BFGL-NGS-5132	10	75979786	4.76227e-10	9.32219	9	7.79624e-07
BovineHD2200006328	22	21699681	5.29504e-10	9.27613	10	8.66249e-07
BovineHD0700004113	7	13924814	6.55624e-10	9.18335	11	9.52874e-07
BovineHD2300003237	23	12956677	7.1756e-10	9.14414	12	1.0395e-06
BovineHD0900023775	9	83806867	9.51803e-10	9.02145	13	1.12612e-06
BovineHD2100008908	21	30396475	1.01483e-09	8.99361	14	1.21275e-06
BovineHD0500000584	5	2160101	1.3229e-09	8.87847	15	1.29937e-06
BovineHD1000021734	10	75974402	1.38016e-09	8.86007	16	1.386e-06
BovineHD1000021736	10	75976569	1.38016e-09	8.86007	17	1.47262e-06
ARS-BFGL-NGS-60995	21	30414851	1.69653e-09	8.77044	18	1.55925e-06
BovineHD2100008915	21	30420734	1.69653e-09	8.77044	19	1.64587e-06
BovineHD2100008918	21	30431534	1.69653e-09	8.77044	20	1.7325e-06
BovineHD0500000582	5	2158075	1.79868e-09	8.74505	21	1.81912e-06
BovineHD1800012880	18	43383056	2.29983e-09	8.6383	22	1.90575e-06
BovineHD0300009390	3	29583203	2.47647e-09	8.60617	23	1.99237e-06
BovineHD1800012902	18	43451141	2.4833e-09	8.60497	24	2.079e-06
BovineHD0700004096	7	13904173	2.79524e-09	8.55358	25	2.16562e-06
BovineHD1300001804	13	6831040	2.92918e-09	8.53325	26	2.25225e-06
BovineHD1300009247	13	31336393	3.00179e-09	8.52262	27	2.33887e-06
BovineHD2200006933	22	23371374	3.64193e-09	8.43867	28	2.4255e-06
BovineHD1100011129	11	37676561	3.76136e-09	8.42465	29	2.51212e-06
BovineHD1100011131	11	37678013	3.76136e-09	8.42465	30	2.59875e-06
BovineHD1400006758	14	21633674	4.60418e-09	8.33685	31	2.68537e-06
BovineHD0600019584	6	68872476	5.96857e-09	8.22413	32	2.772e-06
BovineHD0300010979	3	35242864	6.06665e-09	8.21705	33	2.85862e-06
BovineHD0600017964	6	63181031	6.07195e-09	8.21667	34	2.94525e-06
BovineHD1100026910	11	92579012	6.31935e-09	8.19933	35	3.03187e-06
BovineHD1100026911	11	92580259	6.31935e-09	8.19933	36	3.1185e-06
BovineHD1100026912	11	92580943	6.31935e-09	8.19933	37	3.20512e-06
BovineHD0600019566	6	68820971	6.66162e-09	8.17642	38	3.29175e-06
BovineHD0600019587	6	68881124	6.7355e-09	8.17163	39	3.37837e-06
BovineHD0400030779	4	107134266	7.84056e-09	8.10565	40	3.465e-06
BovineHD4100018757	28	44968731	7.88116e-09	8.10341	41	3.55162e-06
BovineHD0300018485	3	61416987	8.1834e-09	8.08707	42	3.63825e-06
BovineHD0800000576	8	1844260	1.15238e-08	7.9384	43	3.72487e-06
BovineHD1300001802	13	6822376	1.17633e-08	7.92947	44	3.8115e-06
BovineHD0500023555	5	82786687	1.17738e-08	7.92908	45	3.89812e-06
BovineHD0500023556	5	82789409	1.17738e-08	7.92908	46	3.98475e-06
BovineHD1700011754	17	41294445	1.24465e-08	7.90495	47	4.07137e-06
BovineHD1000013967	10	46578969	1.26648e-08	7.8974	48	4.158e-06
BovineHD0600017973	6	63223325	1.27143e-08	7.89571	49	4.24462e-06
BovineHD1000029553	10	100762802	1.36153e-08	7.86597	50	4.33125e-06
BovineHD1100025868	11	89626955	1.37674e-08	7.86115	51	4.41787e-06
Hapmap52611-rs29018692	22	21982486	1.52824e-08	7.81581	52	4.5045e-06
BovineHD0500023551	5	82772616	1.57172e-08	7.80362	53	4.59112e-06
BovineHD0500023552	5	82773156	1.57172e-08	7.80362	54	4.67775e-06
BovineHD0100045303	1	153481340	1.58789e-08	7.79918	55	4.76437e-06
BovineHD0800028467	8	94678122	1.61056e-08	7.79302	56	4.851e-06
BovineHD1700020992	17	69992520	1.72821e-08	7.7624	57	4.93762e-06
BovineHD0500000743	5	2846796	1.89179e-08	7.72313	58	5.02425e-06
BovineHD1300001845	13	6913852	2.02656e-08	7.69324	59	5.11087e-06
BovineHD1100025534	11	88596422	2.18786e-08	7.65998	60	5.1975e-06
BovineHD0300011344	3	36262228	2.29872e-08	7.63851	61	5.28412e-06
BovineHD0500000729	5	2793417	2.32738e-08	7.63313	62	5.37075e-06
BovineHD0500000731	5	2797133	2.32738e-08	7.63313	63	5.45737e-06
BovineHD1800005770	18	18358552	2.34104e-08	7.63059	64	5.544e-06
BovineHD0500035937	5	45804662	2.4121e-08	7.6176	65	5.63062e-06
BovineHD1000013966	10	46577412	2.48232e-08	7.60514	66	5.71725e-06
BovineHD0600034381	6	99116330	2.63144e-08	7.57981	67	5.80387e-06
BovineHD0600015291	6	54200132	2.6718e-08	7.5732	68	5.8905e-06
BovineHD0600015292	6	54200775	2.6718e-08	7.5732	69	5.97712e-06
BovineHD1400006264	14	20121823	2.73819e-08	7.56254	70	6.06375e-06
BovineHD1400006265	14	20122603	2.73819e-08	7.56254	71	6.15037e-06
BovineHD1400006266	14	20123898	2.73819e-08	7.56254	72	6.237e-06
BovineHD0500022937	5	80637095	2.75945e-08	7.55918	73	6.32362e-06
BovineHD0800028469	8	94681934	2.77499e-08	7.55674	74	6.41025e-06
BovineHD1400006741	14	21600904	2.8758e-08	7.54124	75	6.49687e-06
BovineHD1800006270	18	20138614	3.05031e-08	7.51566	76	6.5835e-06
BovineHD0600015288	6	54182691	3.12456e-08	7.50521	77	6.67012e-06
BovineHD0100045305	1	153483696	3.21296e-08	7.49309	78	6.75675e-06
BovineHD2300014511	23	49882066	3.25363e-08	7.48763	79	6.84337e-06
BovineHD2300002611	23	10711911	3.38261e-08	7.47075	80	6.92999e-06
BovineHD0800028472	8	94687671	3.55251e-08	7.44946	81	7.01662e-06
BovineHD3000032945	X	112184532	3.56134e-08	7.44839	82	7.10324e-06
BovineHD1400006269	14	20129498	3.61161e-08	7.4423	83	7.18987e-06
BovineHD2200003591	22	12147868	3.6861e-08	7.43343	84	7.27649e-06
BovineHD0600016433	6	58096920	3.83994e-08	7.41568	85	7.36312e-06
BovineHD1700018257	17	61280649	3.89592e-08	7.40939	86	7.44974e-06
BovineHD1800008247	18	26518052	3.89652e-08	7.40932	87	7.53637e-06
BovineHD1400015450	14	53070697	3.90115e-08	7.40881	88	7.62299e-06
BovineHD1700011756	17	41301802	3.93408e-08	7.40516	89	7.70962e-06
BovineHD1700020999	17	70019679	3.96451e-08	7.40181	90	7.79624e-06
BovineHD0600016430	6	58094301	4.00243e-08	7.39768	91	7.88287e-06
BovineHD0600016431	6	58095294	4.00243e-08	7.39768	92	7.96949e-06
BovineHD2200006619	22	22698182	4.02037e-08	7.39573	93	8.05612e-06
BovineHD1100026094	11	90255942	4.34551e-08	7.36196	94	8.14274e-06
BovineHD0600019590	6	68893367	4.36405e-08	7.36011	95	8.22937e-06
BovineHD1300001448	13	5598406	4.68573e-08	7.32922	96	8.31599e-06
BovineHD1600001379	16	4902324	4.7934e-08	7.31936	97	8.40262e-06
BovineHD0900029225	9	99238109	4.80979e-08	7.31787	98	8.48924e-06
BovineHD0800028482	8	94712470	5.05654e-08	7.29615	99	8.57587e-06
BovineHD2200014834	22	51624471	5.08871e-08	7.29339	100	8.66249e-06
BovineHD1700011750	17	41288998	5.19137e-08	7.28472	101	8.74912e-06
BovineHD0500016203	5	56963158	5.30495e-08	7.27532	102	8.83574e-06
BovineHD0900029224	9	99235565	5.38248e-08	7.26902	103	8.92237e-06
BovineHD1400015335	14	52416268	5.38917e-08	7.26848	104	9.00899e-06
BovineHD1400015338	14	52429718	5.44362e-08	7.26411	105	9.09562e-06
BovineHD0800026525	8	88004211	5.76916e-08	7.23889	106	9.18224e-06
BovineHD0100023107	1	79708547	6.01995e-08	7.22041	107	9.26887e-06
BovineHD2300014512	23	49884611	6.17271e-08	7.20952	108	9.35549e-06
BovineHD2300014513	23	49886904	6.17271e-08	7.20952	109	9.44212e-06
BovineHD0600029042	6	102414492	6.48837e-08	7.18786	110	9.52874e-06
BovineHD2200014835	22	51628202	6.56495e-08	7.18277	111	9.61537e-06
BovineHD1400006737	14	21589972	6.58628e-08	7.18136	112	9.70199e-06
BovineHD2200006636	22	22732885	6.58738e-08	7.18129	113	9.78862e-06
BovineHD1000012903	10	42571007	6.61922e-08	7.17919	114	9.87524e-06
BovineHD0900023778	9	83809654	6.67721e-08	7.1754	115	9.96187e-06
BovineHD3000038804	X	128446411	6.86878e-08	7.16312	116	1.00485e-05
BovineHD2100008968	21	30576159	6.88391e-08	7.16217	117	1.01351e-05
BovineHD1700011752	17	41291273	6.92867e-08	7.15935	118	1.02217e-05
BovineHD0500023559	5	82800803	6.98307e-08	7.15595	119	1.03084e-05
BovineHD2100004977	21	17344283	6.99494e-08	7.15522	120	1.0395e-05
BovineHD2800013144	28	45017913	7.02506e-08	7.15335	121	1.04816e-05
BovineHD1600005134	16	18253105	7.10594e-08	7.14838	122	1.05682e-05
BovineHD1600003008	16	10695874	7.18096e-08	7.14382	123	1.06549e-05
Hapmap27177-BTA-147405	14	20304733	7.41935e-08	7.12963	124	1.07415e-05
BovineHD1300000920	13	3496441	7.46209e-08	7.12714	125	1.08281e-05
BovineHD0800023229	8	76187468	7.63966e-08	7.11693	126	1.09147e-05
BovineHD0600020268	6	71216225	7.65172e-08	7.11624	127	1.10014e-05
BovineHD0600020269	6	71219784	7.65172e-08	7.11624	128	1.1088e-05
BovineHD0900005540	9	20075966	7.94843e-08	7.09972	129	1.11746e-05
BovineHD2000003059	20	9724936	8.54319e-08	7.06838	130	1.12612e-05
BovineHD2200014833	22	51618268	8.96136e-08	7.04763	131	1.13479e-05
BovineHD1100031723	11	90251268	9.4836e-08	7.02303	132	1.14345e-05
BovineHD2300012833	23	44409295	9.60541e-08	7.01748	133	1.15211e-05
BovineHD0600020258	6	71198883	9.61899e-08	7.01687	134	1.16077e-05
BovineHD0200006821	2	23820098	9.77807e-08	7.00975	135	1.16944e-05
BovineHD2200007025	22	23542620	9.96262e-08	7.00163	136	1.1781e-05
BovineHD0100028650	1	99578209	9.99205e-08	7.00035	137	1.18676e-05
BovineHD0100014449	1	51032224	1.00145e-07	6.99937	138	1.19542e-05
ARS-BFGL-NGS-110407	5	82782033	1.01995e-07	6.99142	139	1.20409e-05
ARS-BFGL-NGS-48182	22	22764830	1.03698e-07	6.98423	140	1.21275e-05
BovineHD0100027878	1	96891165	1.06246e-07	6.97369	141	1.22141e-05
BovineHD2100003998	21	14692681	1.07753e-07	6.96757	142	1.23007e-05
BovineHD0200006792	2	23709900	1.08228e-07	6.96566	143	1.23874e-05
BovineHD2100008861	21	30242933	1.11077e-07	6.95438	144	1.2474e-05
BovineHD0100045632	1	154491586	1.12173e-07	6.95011	145	1.25606e-05
BovineHD2100007952	21	26981713	1.12571e-07	6.94857	146	1.26472e-05
BovineHD0700004092	7	13894558	1.14019e-07	6.94302	147	1.27339e-05
BovineHD1300021088	13	72573461	1.14759e-07	6.94021	148	1.28205e-05
BovineHD0900029934	9	100915909	1.19275e-07	6.92345	149	1.29071e-05
BovineHD1300001958	13	7303895	1.20617e-07	6.91859	150	1.29937e-05
BovineHD0100029235	1	101655065	1.21278e-07	6.91622	151	1.30804e-05
BovineHD1400006323	14	20293557	1.21861e-07	6.91413	152	1.3167e-05
BovineHD1000010851	10	34252937	1.22587e-07	6.91155	153	1.32536e-05
BovineHD1600014688	16	51861172	1.22862e-07	6.91058	154	1.33402e-05
BovineHD0600020255	6	71194535	1.23839e-07	6.90714	155	1.34269e-05
BovineHD0600020256	6	71197932	1.23839e-07	6.90714	156	1.35135e-05
BovineHD2900010532	29	34447454	1.27171e-07	6.89561	157	1.36001e-05
BovineHD0600018072	6	63607729	1.29753e-07	6.88688	158	1.36867e-05
BovineHD2200005945	22	20497771	1.30383e-07	6.88478	159	1.37734e-05
BovineHD2900010531	29	34445653	1.32971e-07	6.87624	160	1.386e-05
BovineHD1900002399	19	8390174	1.3392e-07	6.87315	161	1.39466e-05
BovineHD2300012835	23	44418974	1.35595e-07	6.86776	162	1.40332e-05
BovineHD2200017898	22	22839413	1.40091e-07	6.85359	163	1.41199e-05
BovineHD1100023474	11	81809920	1.41103e-07	6.85047	164	1.42065e-05
ARS-BFGL-NGS-5248	10	34235728	1.41426e-07	6.84947	165	1.42931e-05
ARS-BFGL-NGS-113646	27	15063562	1.42981e-07	6.84472	166	1.43797e-05
BovineHD2500003168	25	11436742	1.44069e-07	6.84143	167	1.44664e-05
BovineHD1800012951	18	43609417	1.46247e-07	6.83491	168	1.4553e-05
BovineHD2300014514	23	49889739	1.48692e-07	6.82771	169	1.46396e-05
BovineHD0100027848	1	96836004	1.52221e-07	6.81752	170	1.47262e-05
BovineHD0300008192	3	25909664	1.53102e-07	6.81502	171	1.48129e-05
BovineHD0300008195	3	25914683	1.53102e-07	6.81502	172	1.48995e-05
BovineHD1800011562	18	38883528	1.56208e-07	6.8063	173	1.49861e-05
BovineHD2400014730	24	51775402	1.5955e-07	6.7971	174	1.50727e-05
BovineHD3000035833	X	119210674	1.64586e-07	6.78361	175	1.51594e-05
BovineHD0100029975	1	104791587	1.69048e-07	6.77199	176	1.5246e-05
BovineHD0600019567	6	68822692	1.70229e-07	6.76897	177	1.53326e-05
BovineHD0500013363	5	46272243	1.73052e-07	6.76182	178	1.54192e-05
BovineHD0200006770	2	23676632	1.82138e-07	6.7396	179	1.55059e-05
BovineHD0600018530	6	65450145	1.82786e-07	6.73806	180	1.55925e-05
BovineHD1400007251	14	23304037	1.89561e-07	6.72225	181	1.56791e-05
BovineHD1400007252	14	23313248	1.89561e-07	6.72225	182	1.57657e-05
BovineHD0600009523	6	32584576	1.92379e-07	6.71584	183	1.58524e-05
BovineHD0600018074	6	63615703	1.93495e-07	6.71333	184	1.5939e-05
BovineHD0700018292	7	61253829	1.96298e-07	6.70708	185	1.60256e-05
BovineHD2200006611	22	22686813	1.96863e-07	6.70584	186	1.61122e-05
BovineHD2100008703	21	29677844	1.99989e-07	6.69899	187	1.61989e-05
BovineHD0100045741	1	154776148	1.9999e-07	6.69899	188	1.62855e-05
BovineHD0700021018	7	69174880	2.03233e-07	6.692	189	1.63721e-05
BovineHD0600030867	6	116749022	2.034e-07	6.69165	190	1.64587e-05
BovineHD0500016202	5	56957884	2.0595e-07	6.68624	191	1.65454e-05
BovineHD0200006764	2	23664946	2.06158e-07	6.6858	192	1.6632e-05
BovineHD2900010525	29	34439281	2.12183e-07	6.67329	193	1.67186e-05
BovineHD1500020441	15	69982409	2.12345e-07	6.67296	194	1.68052e-05
BovineHD3000036802	X	122625978	2.12487e-07	6.67267	195	1.68919e-05
BovineHD2000007225	20	24041296	2.13001e-07	6.67162	196	1.69785e-05
BovineHD1800004482	18	13579138	2.16352e-07	6.66484	197	1.70651e-05
BovineHD1700011985	17	42252952	2.18376e-07	6.6608	198	1.71517e-05
BovineHD1500024441	15	81958745	2.21702e-07	6.65423	199	1.72384e-05
BovineHD2000014818	20	53832753	2.21995e-07	6.65366	200	1.7325e-05
BovineHD1400006321	14	20287557	2.23639e-07	6.65045	201	1.74116e-05
BovineHD1000020895	10	73197097	2.24543e-07	6.6487	202	1.74982e-05
BovineHD0700033604	7	15081779	2.24638e-07	6.64852	203	1.75849e-05
BovineHD0300029262	3	101634481	2.24696e-07	6.64841	204	1.76715e-05
BovineHD0100045704	1	154615286	2.24729e-07	6.64834	205	1.77581e-05
BovineHD2000011840	20	41126038	2.26765e-07	6.64442	206	1.78447e-05
BovineHD0600016429	6	58092998	2.26913e-07	6.64414	207	1.79314e-05
BovineHD0900023782	9	83813121	2.35995e-07	6.6271	208	1.8018e-05
BovineHD0600018003	6	63370000	2.36249e-07	6.62663	209	1.81046e-05
BovineHD3000032944	X	112182640	2.41088e-07	6.61782	210	1.81912e-05
BovineHD1100025546	11	88639102	2.43623e-07	6.61328	211	1.82779e-05
BovineHD1100025547	11	88646091	2.43623e-07	6.61328	212	1.83645e-05
BovineHD1100012089	11	41416405	2.45059e-07	6.61073	213	1.84511e-05
BovineHD0100028325	1	98427357	2.45417e-07	6.6101	214	1.85377e-05
BovineHD2000009293	20	32273406	2.47783e-07	6.60593	215	1.86244e-05
BovineHD1000012959	10	42867523	2.49057e-07	6.6037	216	1.8711e-05
BovineHD0500001303	5	4971859	2.56022e-07	6.59172	217	1.87976e-05
BovineHD1100025538	11	88613020	2.59522e-07	6.58583	218	1.88842e-05
BovineHD2300007798	23	28199950	2.66687e-07	6.574	219	1.89709e-05
BovineHD0500003237	5	11017898	2.67133e-07	6.57327	220	1.90575e-05
BovineHD1500004914	15	19015867	2.69875e-07	6.56884	221	1.91441e-05
BovineHD2200006607	22	22671899	2.74582e-07	6.56133	222	1.92307e-05
BovineHD0200006811	2	23790117	2.79389e-07	6.55379	223	1.93174e-05
BovineHD2200002666	22	8820104	2.83724e-07	6.5471	224	1.9404e-05
BovineHD0800028561	8	94957610	2.87732e-07	6.54101	225	1.94906e-05
BovineHD2200006719	22	22883193	2.88653e-07	6.53962	226	1.95772e-05
BovineHD2200006723	22	22886293	2.88653e-07	6.53962	227	1.96639e-05
BovineHD3000032943	X	112179588	2.9051e-07	6.53684	228	1.97505e-05
BovineHD0900005726	9	20956588	2.90552e-07	6.53678	229	1.98371e-05
BovineHD0100012737	1	157142336	2.9059e-07	6.53672	230	1.99237e-05
BovineHD1500004913	15	19013173	2.91183e-07	6.53583	231	2.00104e-05
BovineHD2100009897	21	34111924	3.06371e-07	6.51375	232	2.0097e-05
BovineHD0300010399	3	33252903	3.08676e-07	6.5105	233	2.01836e-05
BovineHD1800005913	18	18904048	3.15732e-07	6.50068	234	2.02702e-05
BovineHD0200005577	2	19364269	3.26964e-07	6.4855	235	2.03569e-05
ARS-BFGL-NGS-119348	22	21594508	3.2747e-07	6.48483	236	2.04435e-05
BovineHD2200006267	22	21595410	3.2747e-07	6.48483	237	2.05301e-05
BovineHD1400006747	14	21607372	3.33081e-07	6.47745	238	2.06167e-05
BovineHD1500023665	15	80014312	3.36574e-07	6.47292	239	2.07034e-05
ARS-BFGL-NGS-20444	11	35499936	3.44402e-07	6.46293	240	2.079e-05
BovineHD1100031352	11	100019076	3.48791e-07	6.45744	241	2.08766e-05
BovineHD0700021345	7	70467281	3.4986e-07	6.45611	242	2.09632e-05
BovineHD1000019308	10	67071536	3.51466e-07	6.45412	243	2.10499e-05
BovineHD2100009895	21	34104166	3.60115e-07	6.44356	244	2.11365e-05
BovineHD1000013908	10	46397278	3.64178e-07	6.43869	245	2.12231e-05
BovineHD1800013225	18	44542662	3.66694e-07	6.4357	246	2.13097e-05
BovineHD1800013227	18	44549396	3.66694e-07	6.4357	247	2.13964e-05
BovineHD2200005940	22	20478313	3.71319e-07	6.43025	248	2.1483e-05
BovineHD2200008867	22	30684295	3.77823e-07	6.42271	249	2.15696e-05
BovineHD1300001201	13	4729244	3.82637e-07	6.41721	250	2.16562e-05
BovineHD0800024683	8	81507396	3.91362e-07	6.40742	251	2.17429e-05
BovineHD2300005716	23	21933675	3.93442e-07	6.40512	252	2.18295e-05
BovineHD2800005463	28	20197001	3.9832e-07	6.39977	253	2.19161e-05
BovineHD2300015117	23	52199309	3.98405e-07	6.39968	254	2.20027e-05
BovineHD2300012220	23	42681834	4.03031e-07	6.39466	255	2.20894e-05
BovineHD2800013577	28	44186559	4.03551e-07	6.3941	256	2.2176e-05
BovineHD1600023194	16	77685894	4.03862e-07	6.39377	257	2.22626e-05
BovineHD1100012047	11	41268874	4.0407e-07	6.39354	258	2.23492e-05
BovineHD1400015353	14	52523710	4.09301e-07	6.38796	259	2.24359e-05
BovineHD1100029468	11	101268794	4.11914e-07	6.38519	260	2.25225e-05
BovineHD1100012099	11	41433782	4.25101e-07	6.37151	261	2.26091e-05
BovineHD2100009894	21	34099081	4.25532e-07	6.37107	262	2.26957e-05
BovineHD4100018511	28	10950731	4.27554e-07	6.36901	263	2.27824e-05
BovineHD1100031320	11	82385988	4.35173e-07	6.36134	264	2.2869e-05
ARS-BFGL-NGS-119782	18	34008640	4.38831e-07	6.3577	265	2.29556e-05
BovineHD0300010400	3	33253564	4.39847e-07	6.3567	266	2.30422e-05
BovineHD2600002695	26	10505310	4.41841e-07	6.35473	267	2.31289e-05
BovineHD1700018265	17	61290232	4.47874e-07	6.34884	268	2.32155e-05
BovineHD2000011838	20	41121577	4.51998e-07	6.34486	269	2.33021e-05
BovineHD1800005855	18	18675150	4.55449e-07	6.34156	270	2.33887e-05
BovineHD4100002027	3	36385379	4.58196e-07	6.33895	271	2.34754e-05
BovineHD0300011375	3	36388629	4.58196e-07	6.33895	272	2.3562e-05
BovineHD0100042366	1	143947165	4.60313e-07	6.33695	273	2.36486e-05
BovineHD0600008663	6	29526067	4.61885e-07	6.33547	274	2.37352e-05
BovineHD2200003516	22	11918372	4.62987e-07	6.33443	275	2.38219e-05
BovineHD2200005947	22	20501380	4.66204e-07	6.33142	276	2.39085e-05
BovineHD2100009075	21	30992950	4.66886e-07	6.33079	277	2.39951e-05
BovineHD0100045747	1	154795580	4.67322e-07	6.33038	278	2.40817e-05
BovineHD2200005948	22	20503664	4.8441e-07	6.31479	279	2.41684e-05
BovineHD2800005466	28	20208426	4.87543e-07	6.31199	280	2.4255e-05
BovineHD0100045743	1	154787138	4.92466e-07	6.30762	281	2.43416e-05
BovineHD2200005107	22	17771276	4.94036e-07	6.30624	282	2.44282e-05
BovineHD0900022942	9	81414162	4.96311e-07	6.30425	283	2.45149e-05
BovineHD2100003997	21	14691131	4.96985e-07	6.30366	284	2.46015e-05
BTB-01778445	22	14906650	5.01397e-07	6.29982	285	2.46881e-05
BovineHD1400006460	14	20725462	5.0325e-07	6.29822	286	2.47747e-05
BovineHD1000010852	10	34255335	5.08052e-07	6.29409	287	2.48614e-05
BovineHD2300004998	23	19522936	5.29425e-07	6.2762	288	2.4948e-05
BovineHD1500004915	15	19016770	5.33896e-07	6.27254	289	2.50346e-05
BovineHD1500004916	15	19018076	5.33896e-07	6.27254	290	2.51212e-05
BovineHD0500015726	5	54856487	5.35451e-07	6.27128	291	2.52079e-05
BovineHD0100023096	1	79686087	5.4315e-07	6.26508	292	2.52945e-05
BovineHD2300015120	23	52213589	5.59068e-07	6.25254	293	2.53811e-05
BovineHD2200006815	22	23082449	5.59367e-07	6.2523	294	2.54677e-05
BovineHD0600016820	6	59535620	5.63571e-07	6.24905	295	2.55544e-05
BovineHD2100008927	21	30450755	5.73623e-07	6.24137	296	2.5641e-05
BovineHD2100008930	21	30455910	5.73623e-07	6.24137	297	2.57276e-05
BovineHD2100008932	21	30467439	5.73623e-07	6.24137	298	2.58142e-05
BovineHD1500001268	15	5006786	5.82268e-07	6.23488	299	2.59009e-05
BovineHD1300008660	13	29380904	5.91527e-07	6.22803	300	2.59875e-05
BovineHD1300001492	13	5763647	6.02022e-07	6.22039	301	2.60741e-05
BovineHD0700033205	7	93333974	6.08207e-07	6.21595	302	2.61607e-05
BovineHD1400015548	14	53518365	6.09558e-07	6.21499	303	2.62474e-05
BovineHD2200006691	22	22847965	6.10916e-07	6.21402	304	2.6334e-05
BovineHD2200006693	22	22850531	6.10916e-07	6.21402	305	2.64206e-05
BovineHD2200006696	22	22855551	6.10916e-07	6.21402	306	2.65072e-05
BovineHD0700016601	7	56105996	6.2288e-07	6.2056	307	2.65939e-05
BovineHD2200006840	22	23107931	6.33141e-07	6.1985	308	2.66805e-05
BovineHD0100023099	1	79690112	6.41083e-07	6.19309	309	2.67671e-05
BovineHD1700011992	17	42274944	6.44462e-07	6.1908	310	2.68537e-05
BovineHD1000017234	10	58232362	6.47106e-07	6.18902	311	2.69404e-05
BovineHD1000017235	10	58233619	6.47106e-07	6.18902	312	2.7027e-05
BovineHD1500021656	15	73852698	6.47779e-07	6.18857	313	2.71136e-05
BovineHD2300014506	23	49854473	6.51663e-07	6.18598	314	2.72002e-05
BovineHD2300014504	23	49841542	6.53455e-07	6.18478	315	2.72869e-05
BovineHD1100005265	11	16861417	6.53782e-07	6.18457	316	2.73735e-05
BovineHD0900028539	9	97570744	6.56179e-07	6.18298	317	2.74601e-05
BovineHD1500004912	15	19009913	6.60211e-07	6.18032	318	2.75467e-05
BovineHD1700011986	17	42255572	6.60717e-07	6.17998	319	2.76334e-05
BovineHD1700011989	17	42262966	6.60717e-07	6.17998	320	2.772e-05
BovineHD1700011991	17	42271113	6.60717e-07	6.17998	321	2.78066e-05
BovineHD0400027726	4	98107105	6.63568e-07	6.17811	322	2.78932e-05
BovineHD1800005987	18	19097249	6.64646e-07	6.17741	323	2.79799e-05
BovineHD1800005988	18	19112894	6.64646e-07	6.17741	324	2.80665e-05
BovineHD2200006617	22	22695809	6.68439e-07	6.17494	325	2.81531e-05
BovineHD0500016524	5	58293232	6.68564e-07	6.17486	326	2.82397e-05
BovineHD0500016525	5	58296850	6.68564e-07	6.17486	327	2.83264e-05
BovineHD2700004837	27	17559600	6.78576e-07	6.1684	328	2.8413e-05
BovineHD0500013425	5	46421064	6.79667e-07	6.1677	329	2.84996e-05
BovineHD1700011983	17	42244641	6.86598e-07	6.1633	330	2.85862e-05
BTB-00274978	6	99164392	6.87105e-07	6.16298	331	2.86729e-05
BovineHD2800009132	28	33871757	6.95481e-07	6.15771	332	2.87595e-05
BovineHD0800028809	8	95840832	6.97175e-07	6.15666	333	2.88461e-05
BovineHD0600003242	6	11610866	7.06461e-07	6.15091	334	2.89327e-05
BovineHD0600003240	6	11614034	7.06461e-07	6.15091	335	2.90194e-05
BovineHD2300013559	23	46867745	7.06963e-07	6.1506	336	2.9106e-05
BovineHD1600004647	16	16548729	7.11701e-07	6.1477	337	2.91926e-05
BovineHD0200020475	2	70955957	7.15051e-07	6.14566	338	2.92792e-05
BovineHD0600010465	6	36415539	7.16572e-07	6.14474	339	2.93659e-05
BovineHD0600010466	6	36416665	7.16572e-07	6.14474	340	2.94525e-05
BovineHD0600018878	6	66763069	7.25265e-07	6.1395	341	2.95391e-05
BovineHD1800012926	18	43516618	7.25976e-07	6.13908	342	2.96257e-05
BovineHD1300001447	13	5597450	7.27125e-07	6.13839	343	2.97124e-05
BovineHD0800028562	8	94963491	7.37439e-07	6.13227	344	2.9799e-05
BovineHD2200003656	22	12437222	7.4112e-07	6.13011	345	2.98856e-05
BovineHD1300002478	13	9138325	7.52036e-07	6.12376	346	2.99722e-05
BovineHD0900029547	9	100041677	7.53063e-07	6.12317	347	3.00589e-05
BovineHD2300012322	23	41338854	7.54976e-07	6.12207	348	3.01455e-05
BovineHD1100012090	11	41417411	7.58023e-07	6.12032	349	3.02321e-05
BovineHD2200006682	22	22823377	7.59016e-07	6.11975	350	3.03187e-05
BovineHD1100014723	11	50241663	7.62069e-07	6.11801	351	3.04054e-05
BovineHD1100014724	11	50242260	7.62069e-07	6.11801	352	3.0492e-05
BovineHD1100014726	11	50243585	7.62069e-07	6.11801	353	3.05786e-05
BovineHD0300009403	3	29638145	7.69415e-07	6.11384	354	3.06652e-05
BovineHD0100037386	1	130442832	7.7267e-07	6.11201	355	3.07519e-05
BovineHD0100037387	1	130443792	7.7267e-07	6.11201	356	3.08385e-05
BovineHD0100037388	1	130444673	7.7267e-07	6.11201	357	3.09251e-05
Hapmap26658-BTA-134539	2	115576070	7.73813e-07	6.11136	358	3.10117e-05
BovineHD1800006001	18	19199482	7.76425e-07	6.1099	359	3.10984e-05
BovineHD1800006002	18	19206298	7.76425e-07	6.1099	360	3.1185e-05
BovineHD0900031130	9	81357984	7.96104e-07	6.09903	361	3.12716e-05
BovineHD0500000909	5	3652188	7.98854e-07	6.09753	362	3.13582e-05
BovineHD2200006630	22	22716874	8.00177e-07	6.09681	363	3.14449e-05
BovineHD1500004909	15	19006464	8.05074e-07	6.09416	364	3.15315e-05
BovineHD2300012321	23	41337000	8.0534e-07	6.09402	365	3.16181e-05
BovineHD2100007951	21	26979057	8.09271e-07	6.09191	366	3.17047e-05
BovineHD1400015328	14	52384551	8.12799e-07	6.09002	367	3.17914e-05
BovineHD1000013585	10	45145101	8.16172e-07	6.08822	368	3.1878e-05
BovineHD1800005576	18	17889324	8.19443e-07	6.08648	369	3.19646e-05
BovineHD0100026823	1	93874866	8.27869e-07	6.08204	370	3.20512e-05
BovineHD2200006931	22	23370445	8.30332e-07	6.08075	371	3.21379e-05
BovineHD2000011836	20	41112198	8.32167e-07	6.07979	372	3.22245e-05
BovineHD1400015327	14	52380939	8.39612e-07	6.07592	373	3.23111e-05
BovineHD1200015890	12	57467762	8.40578e-07	6.07542	374	3.23977e-05
BovineHD1300021052	13	72546080	8.53129e-07	6.06899	375	3.24844e-05
BovineHD1100025544	11	88635642	8.5522e-07	6.06792	376	3.2571e-05
BovineHD0100026824	1	93879288	8.6988e-07	6.06054	377	3.26576e-05
BovineHD1000012907	10	42576038	8.75416e-07	6.05779	378	3.27442e-05
BovineHD0600018527	6	65440852	8.8387e-07	6.05361	379	3.28309e-05
BovineHD0900029549	9	100043291	8.86218e-07	6.05246	380	3.29175e-05
BovineHD2200003650	22	12421012	8.8725e-07	6.05195	381	3.30041e-05
BovineHD2200003654	22	12435375	8.8725e-07	6.05195	382	3.30907e-05
BovineHD2200005401	22	18696041	8.88711e-07	6.05124	383	3.31774e-05
BovineHD2200006332	22	21722468	8.93809e-07	6.04876	384	3.3264e-05
BovineHD0600008627	6	29397324	8.95908e-07	6.04774	385	3.33506e-05
BovineHD2200006695	22	22853961	9.01122e-07	6.04522	386	3.34372e-05
BovineHD2800008810	28	32960012	9.1144e-07	6.04027	387	3.35239e-05
BovineHD2900010537	29	34463777	9.15682e-07	6.03826	388	3.36105e-05
ARS-BFGL-NGS-69079	15	78558887	9.17112e-07	6.03758	389	3.36971e-05
BovineHD1800004493	18	13598704	9.18694e-07	6.03683	390	3.37837e-05
BovineHD0800028494	8	94736444	9.33713e-07	6.02979	391	3.38704e-05
BovineHD2200016537	22	56667726	9.4311e-07	6.02544	392	3.3957e-05
BovineHD1800010262	18	33642673	9.43238e-07	6.02538	393	3.40436e-05
ARS-BFGL-NGS-39150	11	92520944	9.44174e-07	6.02495	394	3.41302e-05
BovineHD1100026894	11	92528661	9.44174e-07	6.02495	395	3.42168e-05
BovineHD1000012905	10	42573781	9.54098e-07	6.02041	396	3.43035e-05
BovineHD1000012906	10	42574726	9.54098e-07	6.02041	397	3.43901e-05
ARS-BFGL-NGS-96720	13	72562576	9.55632e-07	6.01971	398	3.44767e-05
BovineHD1100029937	11	102758380	9.56319e-07	6.0194	399	3.45633e-05
BovineHD1400007283	14	23443067	9.57279e-07	6.01896	400	3.465e-05
BovineHD0600020185	6	71008752	9.57837e-07	6.01871	401	3.47366e-05
BovineHD0400002933	4	9769388	9.60456e-07	6.01752	402	3.48232e-05
BovineHD2200003594	22	12164101	9.6779e-07	6.01422	403	3.49098e-05
BovineHD1800005998	18	19168372	9.741e-07	6.0114	404	3.49965e-05
BovineHD3000044857	X	108874042	9.83561e-07	6.0072	405	3.50831e-05
BovineHD2800011492	28	40726977	1.00044e-06	5.99981	406	3.51697e-05
BovineHD0400036207	4	98123358	1.00874e-06	5.99622	407	3.52563e-05
BovineHD1600008471	16	29169938	1.01055e-06	5.99544	408	3.5343e-05
BovineHD2200006621	22	22702947	1.01359e-06	5.99414	409	3.54296e-05
BovineHD1200015888	12	57459292	1.02618e-06	5.98878	410	3.55162e-05
BovineHD1800013487	18	45755594	1.0273e-06	5.9883	411	3.56028e-05
BovineHD1000017233	10	58229776	1.03769e-06	5.98393	412	3.56895e-05
BovineHD0600020252	6	71184886	1.04139e-06	5.98238	413	3.57761e-05
BovineHD2200003657	22	12438861	1.04644e-06	5.98029	414	3.58627e-05
BovineHD1400015345	14	52470141	1.04946e-06	5.97903	415	3.59493e-05
BovineHD3000034666	X	116925608	1.05071e-06	5.97852	416	3.6036e-05
BovineHD0200033123	2	113811780	1.06207e-06	5.97385	417	3.61226e-05
BovineHD0100037385	1	130440117	1.06533e-06	5.97252	418	3.62092e-05
ARS-BFGL-NGS-111760	1	130441749	1.06533e-06	5.97252	419	3.62958e-05
BovineHD0100026942	1	94207832	1.06994e-06	5.97064	420	3.63825e-05
BovineHD0700016599	7	56100871	1.07343e-06	5.96923	421	3.64691e-05
BovineHD2000013141	20	46604474	1.09147e-06	5.96199	422	3.65557e-05
BovineHD0600028198	6	99226212	1.09715e-06	5.95974	423	3.66423e-05
BovineHD2600008394	26	31173120	1.09777e-06	5.95949	424	3.6729e-05
BovineHD2900013270	29	43627877	1.10652e-06	5.95604	425	3.68156e-05
BovineHD0600028817	6	101747417	1.11802e-06	5.95155	426	3.69022e-05
BovineHD0100002233	1	7471597	1.11848e-06	5.95137	427	3.69888e-05
BovineHD1300003293	13	11824198	1.1201e-06	5.95074	428	3.70755e-05
BovineHD0100001888	1	6468896	1.12054e-06	5.95057	429	3.71621e-05
BovineHD1300001973	13	7368651	1.12123e-06	5.95031	430	3.72487e-05
BovineHD2200004471	22	14609573	1.12478e-06	5.94893	431	3.73353e-05
BovineHD2100009014	21	30757680	1.1369e-06	5.94428	432	3.7422e-05
BovineHD1700012094	17	42637592	1.13837e-06	5.94372	433	3.75086e-05
BovineHD0500030016	5	104425652	1.14126e-06	5.94262	434	3.75952e-05
BovineHD0300010410	3	33265065	1.1421e-06	5.9423	435	3.76818e-05
BovineHD2200006739	22	22904744	1.14599e-06	5.94082	436	3.77685e-05
BovineHD0500016515	5	58247442	1.15312e-06	5.93813	437	3.78551e-05
BovineHD2700004441	27	16259785	1.15921e-06	5.93584	438	3.79417e-05
BovineHD1100010678	11	36154576	1.17658e-06	5.92938	439	3.80283e-05
BovineHD0200020478	2	70972542	1.18315e-06	5.92696	440	3.8115e-05
BovineHD0100019922	1	69127148	1.18493e-06	5.92631	441	3.82016e-05
BovineHD0100019923	1	69128047	1.18493e-06	5.92631	442	3.82882e-05
BovineHD0100019921	1	69126402	1.18493e-06	5.92631	443	3.83748e-05
BovineHD0500030015	5	104425156	1.18564e-06	5.92605	444	3.84615e-05
BovineHD0600020025	6	70399966	1.18972e-06	5.92455	445	3.85481e-05
BovineHD0100008084	1	27634159	1.18979e-06	5.92453	446	3.86347e-05
BovineHD0400030772	4	107124092	1.19561e-06	5.92241	447	3.87213e-05
BovineHD0500001026	5	4106293	1.19732e-06	5.92179	448	3.8808e-05
BovineHD2900009659	29	31807640	1.19984e-06	5.92088	449	3.88946e-05
Hapmap43599-BTA-50578	20	41104184	1.20486e-06	5.91906	450	3.89812e-05
BovineHD2000011832	20	41106403	1.20486e-06	5.91906	451	3.90678e-05
BovineHD2200006258	22	21580513	1.21062e-06	5.91699	452	3.91545e-05
BovineHD3000038367	X	127327624	1.21348e-06	5.91597	453	3.92411e-05
BovineHD2500002399	25	8959400	1.21766e-06	5.91448	454	3.93277e-05
UA-IFASA-8884	26	10507740	1.2185e-06	5.91417	455	3.94143e-05
BovineHD0200006805	2	23763790	1.21864e-06	5.91412	456	3.9501e-05
BovineHD2700004145	27	15240366	1.21933e-06	5.91388	457	3.95876e-05
BovineHD0200004352	2	15329884	1.23958e-06	5.90673	458	3.96742e-05
BovineHD0300034685	3	118247188	1.25037e-06	5.90296	459	3.97608e-05
BovineHD2200006792	22	23024625	1.2564e-06	5.90087	460	3.98475e-05
BovineHD2700004078	27	14962284	1.26351e-06	5.89842	461	3.99341e-05
BovineHD0800033344	8	95986443	1.26418e-06	5.89819	462	4.00207e-05
BovineHD0700016588	7	56044631	1.26689e-06	5.89726	463	4.01073e-05
Hapmap35044-BES8_Contig309_741	20	42113227	1.26721e-06	5.89715	464	4.0194e-05
BovineHD2700004176	27	15326527	1.27676e-06	5.89389	465	4.02806e-05
BovineHD4100016453	24	14587756	1.28916e-06	5.88969	466	4.03672e-05
BovineHD1300022654	13	77498800	1.29197e-06	5.88875	467	4.04538e-05
BovineHD0600017087	6	60281360	1.29263e-06	5.88853	468	4.05405e-05
BovineHD1300003303	13	11842898	1.30167e-06	5.8855	469	4.06271e-05
BovineHD0800029872	8	99277767	1.30194e-06	5.88541	470	4.07137e-05
BovineHD0300002075	3	6617455	1.30195e-06	5.88541	471	4.08003e-05
BovineHD1300002865	13	10322882	1.30639e-06	5.88393	472	4.0887e-05
BovineHD1400006467	14	20753504	1.30817e-06	5.88334	473	4.09736e-05
BovineHD2000012109	20	42121265	1.31135e-06	5.88228	474	4.10602e-05
BovineHD1400024112	14	42029950	1.3114e-06	5.88226	475	4.11468e-05
BovineHD2900010167	29	33598764	1.31248e-06	5.88191	476	4.12335e-05
BovineHD1100025520	11	88501898	1.31759e-06	5.88022	477	4.13201e-05
BovineHD0800023300	8	76455038	1.32562e-06	5.87758	478	4.14067e-05
BovineHD1700009502	17	33911688	1.34616e-06	5.8709	479	4.14933e-05
BovineHD0900021904	9	77577486	1.34737e-06	5.87051	480	4.158e-05
BovineHD0600006164	6	21088709	1.35297e-06	5.86871	481	4.16666e-05
BovineHD1400006463	14	20733873	1.362e-06	5.86582	482	4.17532e-05
BovineHD1400006464	14	20736283	1.362e-06	5.86582	483	4.18398e-05
ARS-BFGL-NGS-111958	14	20742454	1.362e-06	5.86582	484	4.19265e-05
BovineHD2200003617	22	12282265	1.36688e-06	5.86427	485	4.20131e-05
BovineHD0400027718	4	98081709	1.36774e-06	5.864	486	4.20997e-05
BovineHD0100023098	1	79687846	1.36884e-06	5.86365	487	4.21863e-05
BovineHD2000007245	20	24069784	1.38788e-06	5.85765	488	4.2273e-05
BovineHD1800013149	18	44168794	1.3919e-06	5.85639	489	4.23596e-05
BovineHD0200018104	2	62382923	1.39536e-06	5.85531	490	4.24462e-05
BovineHD0600028818	6	101748778	1.40276e-06	5.85302	491	4.25328e-05
BovineHD2100009612	21	33241995	1.423e-06	5.8468	492	4.26195e-05
BovineHD0600028191	6	99180707	1.42441e-06	5.84637	493	4.27061e-05
BovineHD1200011608	12	40572971	1.42984e-06	5.84471	494	4.27927e-05
ARS-BFGL-NGS-17258	22	51639239	1.43541e-06	5.84302	495	4.28793e-05
BovineHD2000009261	20	32125748	1.44172e-06	5.84112	496	4.2966e-05
BovineHD1800012921	18	43510504	1.44535e-06	5.84003	497	4.30526e-05
BovineHD1000011562	10	37245335	1.46409e-06	5.83443	498	4.31392e-05
BovineHD2100017461	27	789512	1.47111e-06	5.83236	499	4.32258e-05
BovineHD0700017541	7	59093765	1.47282e-06	5.83185	500	4.33125e-05
BovineHD2100017270	21	59126926	1.4771e-06	5.83059	501	4.33991e-05
BovineHD2100017271	21	59128244	1.4771e-06	5.83059	502	4.34857e-05
BovineHD1300001369	13	5316780	1.48211e-06	5.82912	503	4.35723e-05
BovineHD3000039205	X	129684664	1.48247e-06	5.82902	504	4.3659e-05
BovineHD2200006023	22	20803468	1.48919e-06	5.82705	505	4.37456e-05
BovineHD1800006342	18	20330331	1.49115e-06	5.82648	506	4.38322e-05
BovineHD0300035704	3	118297899	1.49386e-06	5.82569	507	4.39188e-05
BovineHD2700004130	27	15192430	1.49719e-06	5.82472	508	4.40055e-05
Hapmap25165-BTC-032007	6	36316317	1.50079e-06	5.82368	509	4.40921e-05
BovineHD2200003612	22	12262065	1.50751e-06	5.82174	510	4.41787e-05
BovineHD0800013321	8	44260956	1.50975e-06	5.82109	511	4.42653e-05
BovineHD1300021049	13	72539643	1.50981e-06	5.82108	512	4.4352e-05
BovineHD1600001370	16	4879519	1.51751e-06	5.81887	513	4.44386e-05
BovineHD2100007918	21	26858226	1.53003e-06	5.8153	514	4.45252e-05
BovineHD1300001237	13	4878455	1.53044e-06	5.81518	515	4.46118e-05
BovineHD2000015751	20	56978778	1.53425e-06	5.8141	516	4.46985e-05
BovineHD1900005177	19	17771502	1.54016e-06	5.81243	517	4.47851e-05
BovineHD0100028839	1	100215492	1.54696e-06	5.81052	518	4.48717e-05
BovineHD0100019917	1	69119382	1.56626e-06	5.80513	519	4.49583e-05
BovineHD0500023560	5	82802041	1.57577e-06	5.80251	520	4.5045e-05
BovineHD1400005652	14	18165584	1.5974e-06	5.79659	521	4.51316e-05
BovineHD1400005653	14	18168061	1.5974e-06	5.79659	522	4.52182e-05
BovineHD0100026869	1	93973422	1.60146e-06	5.79548	523	4.53048e-05
BovineHD2000009282	20	32208795	1.60162e-06	5.79544	524	4.53915e-05
BovineHD2100008979	21	30620399	1.60251e-06	5.7952	525	4.54781e-05
BovineHD0500000717	5	2744741	1.60855e-06	5.79356	526	4.55647e-05
BovineHD2800013100	28	44911747	1.61512e-06	5.7918	527	4.56513e-05
BovineHD1000010557	10	33038010	1.6168e-06	5.79134	528	4.5738e-05
BovineHD0300019931	3	67145718	1.61872e-06	5.79083	529	4.58246e-05
BovineHD0800023723	8	78001841	1.63009e-06	5.78779	530	4.59112e-05
BovineHD0600003235	6	11605214	1.65634e-06	5.78085	531	4.59978e-05
ARS-BFGL-BAC-42506	25	26643437	1.65765e-06	5.78051	532	4.60845e-05
BovineHD0100037379	1	130424326	1.66887e-06	5.77758	533	4.61711e-05
BovineHD0100037380	1	130425745	1.66887e-06	5.77758	534	4.62577e-05
BovineHD0100037381	1	130431648	1.66887e-06	5.77758	535	4.63443e-05
BovineHD1800019697	18	44000945	1.67991e-06	5.77471	536	4.6431e-05
BovineHD2200003621	22	12293354	1.69364e-06	5.77118	537	4.65176e-05
BovineHD2200003622	22	12294166	1.69364e-06	5.77118	538	4.66042e-05
BovineHD1300022753	13	77837610	1.71445e-06	5.76588	539	4.66908e-05
BovineHD1800013224	18	44541152	1.72176e-06	5.76403	540	4.67775e-05
Hapmap24200-BTA-147598	7	95607084	1.73037e-06	5.76186	541	4.68641e-05
BovineHD2000009290	20	32265708	1.73321e-06	5.76115	542	4.69507e-05
BovineHD0200033128	2	113828489	1.73654e-06	5.76031	543	4.70373e-05
BovineHD0100036550	1	128189573	1.74439e-06	5.75836	544	4.7124e-05
BovineHD0100019919	1	69122558	1.74684e-06	5.75775	545	4.72106e-05
BovineHD0200020584	2	71298605	1.74833e-06	5.75738	546	4.72972e-05
BovineHD0200020587	2	71310343	1.74833e-06	5.75738	547	4.73838e-05
BovineHD0400030258	4	105780296	1.74996e-06	5.75697	548	4.74705e-05
BovineHD0700025459	7	84441249	1.75182e-06	5.75651	549	4.75571e-05
Hapmap58661-rs29014446	23	18281282	1.75293e-06	5.75623	550	4.76437e-05
BovineHD0100026944	1	94214873	1.75397e-06	5.75598	551	4.77303e-05
ARS-BFGL-NGS-80214	1	94216818	1.75397e-06	5.75598	552	4.7817e-05
BovineHD2300001281	23	5500492	1.77556e-06	5.75066	553	4.79036e-05
BovineHD2200006846	22	23124307	1.78492e-06	5.74838	554	4.79902e-05
BovineHD0300010381	3	33206847	1.78868e-06	5.74747	555	4.80768e-05
BovineHD0300010384	3	33212224	1.78868e-06	5.74747	556	4.81635e-05
BovineHD2900010591	29	34648919	1.78898e-06	5.7474	557	4.82501e-05
BovineHD2100016711	21	57368969	1.7921e-06	5.74664	558	4.83367e-05
BovineHD2300013198	23	45590544	1.79378e-06	5.74623	559	4.84233e-05
BovineHD0400011488	4	41950511	1.79763e-06	5.7453	560	4.851e-05
BovineHD2600003049	26	11767050	1.80431e-06	5.74369	561	4.85966e-05
BovineHD0500000509	5	1943866	1.80818e-06	5.74276	562	4.86832e-05
BTB-01469883	1	98550194	1.81657e-06	5.74075	563	4.87698e-05
ARS-BFGL-NGS-65774	17	71528977	1.81931e-06	5.74009	564	4.88565e-05
ARS-BFGL-NGS-27660	1	156207768	1.82876e-06	5.73784	565	4.89431e-05
BovineHD2300007806	23	28212734	1.83023e-06	5.73749	566	4.90297e-05
BovineHD1000011408	10	36504816	1.83403e-06	5.73659	567	4.91163e-05
BovineHD1500023656	15	79983407	1.83517e-06	5.73632	568	4.9203e-05
BovineHD1500023657	15	79984314	1.83517e-06	5.73632	569	4.92896e-05
BovineHD0600001106	6	4264960	1.85991e-06	5.73051	570	4.93762e-05
BovineHD0100037418	1	130542941	1.87002e-06	5.72815	571	4.94628e-05
BovineHD0100037422	1	130557590	1.87002e-06	5.72815	572	4.95495e-05
BovineHD0600030873	6	116712506	1.87476e-06	5.72705	573	4.96361e-05
BovineHD1800010265	18	33653433	1.87962e-06	5.72593	574	4.97227e-05
Hapmap43675-BTA-75814	6	36412092	1.88039e-06	5.72575	575	4.98093e-05
BovineHD1800006340	18	20328459	1.8829e-06	5.72517	576	4.9896e-05
BovineHD0200006810	2	23783935	1.88649e-06	5.72435	577	4.99826e-05
BovineHD2100004975	21	17339570	1.89037e-06	5.72345	578	5.00692e-05
BovineHD2900011288	29	36843810	1.89698e-06	5.72194	579	5.01558e-05
BovineHD0600010462	6	36410525	1.90759e-06	5.71952	580	5.02425e-05
BovineHD0600010463	6	36411271	1.90759e-06	5.71952	581	5.03291e-05
Hapmap23000-BTA-129488	23	42731756	1.90854e-06	5.7193	582	5.04157e-05
BovineHD0900026127	9	91086277	1.91388e-06	5.71809	583	5.05023e-05
BovineHD0900026130	9	91095311	1.91388e-06	5.71809	584	5.0589e-05
BovineHD3000039144	X	129501750	1.91674e-06	5.71744	585	5.06756e-05
BovineHD0800013324	8	44269666	1.91927e-06	5.71686	586	5.07622e-05
BovineHD2200006303	22	21656687	1.92064e-06	5.71655	587	5.08488e-05
BovineHD1400007327	14	23617053	1.95002e-06	5.70996	588	5.09355e-05
Hapmap32552-BTA-129045	14	20673221	1.95757e-06	5.70828	589	5.10221e-05
BovineHD1400015342	14	52445747	1.98038e-06	5.70325	590	5.11087e-05
BovineHD0300030326	3	105180894	1.9819e-06	5.70292	591	5.11953e-05
BovineHD1500003757	15	14942807	1.98365e-06	5.70254	592	5.1282e-05
BovineHD0700022498	7	74582219	1.99233e-06	5.70064	593	5.13686e-05
BTB-00807137	1	101633865	1.99369e-06	5.70034	594	5.14552e-05
BovineHD0800028492	8	94731290	1.99404e-06	5.70027	595	5.15418e-05
BovineHD2100019238	21	63933638	1.99749e-06	5.69952	596	5.16285e-05
BovineHD0100019920	1	69124262	2.01916e-06	5.69483	597	5.17151e-05
BovineHD2100009085	21	31008719	2.02145e-06	5.69434	598	5.18017e-05
BovineHD1300022655	13	77502238	2.02766e-06	5.69301	599	5.18883e-05
BovineHD0800024396	8	80731928	2.07172e-06	5.68367	600	5.1975e-05
BovineHD1000025673	10	88959205	2.08056e-06	5.68182	601	5.20616e-05
BovineHD1200014089	12	50864211	2.0858e-06	5.68073	602	5.21482e-05
BovineHD1800012015	18	40715042	2.08704e-06	5.68047	603	5.22348e-05
BovineHD0100037432	1	130578536	2.0919e-06	5.67946	604	5.23215e-05
BovineHD0500000892	5	3566796	2.11032e-06	5.67565	605	5.24081e-05
BovineHD2100009605	21	33223290	2.11194e-06	5.67532	606	5.24947e-05
BovineHD2100009611	21	33239589	2.11194e-06	5.67532	607	5.25813e-05
ARS-BFGL-BAC-12579	1	39724349	2.11569e-06	5.67455	608	5.2668e-05
BovineHD2300004477	23	17604741	2.14157e-06	5.66927	609	5.27546e-05
BovineHD2600002637	26	10395206	2.15986e-06	5.66558	610	5.28412e-05
BovineHD2900009654	29	31799239	2.16433e-06	5.66468	611	5.29278e-05
BovineHD0300003819	3	11439686	2.16453e-06	5.66464	612	5.30145e-05
BovineHD0600022469	6	79772807	2.16899e-06	5.66374	613	5.31011e-05
BovineHD1300001827	13	6886141	2.1742e-06	5.6627	614	5.31877e-05
BovineHD0700025454	7	84428292	2.17445e-06	5.66265	615	5.32743e-05
ARS-BFGL-NGS-86532	22	12219351	2.18163e-06	5.66122	616	5.3361e-05
BovineHD0800028850	8	96003051	2.18399e-06	5.66075	617	5.34476e-05
BovineHD2200007180	22	24239117	2.18687e-06	5.66018	618	5.35342e-05
BovineHD0100027900	1	96947418	2.19166e-06	5.65923	619	5.36208e-05
BovineHD1800018433	18	63454355	2.20847e-06	5.65591	620	5.37075e-05
BovineHD2600002641	26	10405527	2.21562e-06	5.65451	621	5.37941e-05
BovineHD0400026749	4	95273476	2.22951e-06	5.65179	622	5.38807e-05
BTB-00255828	6	47914482	2.23135e-06	5.65143	623	5.39673e-05
BovineHD4100002594	4	2233425	2.24213e-06	5.64934	624	5.4054e-05
Hapmap50246-BTA-117246	14	20713251	2.25888e-06	5.64611	625	5.41406e-05
ARS-BFGL-NGS-115122	11	3549840	2.26178e-06	5.64555	626	5.42272e-05
BovineHD2900011361	29	37050854	2.26647e-06	5.64465	627	5.43138e-05
BovineHD1600014652	16	51796918	2.27991e-06	5.64208	628	5.44005e-05
BovineHD2300014229	23	49012437	2.28866e-06	5.64042	629	5.44871e-05
BovineHD0100001673	1	5846627	2.30129e-06	5.63803	630	5.45737e-05
BovineHD0800028463	8	94669898	2.30223e-06	5.63785	631	5.46603e-05
BovineHD2200008740	22	30206664	2.31817e-06	5.63486	632	5.4747e-05
BovineHD2300002403	23	9804873	2.32902e-06	5.63283	633	5.48336e-05
BovineHD1000012029	10	38866861	2.35622e-06	5.62778	634	5.49202e-05
BovineHD0100035306	1	124252213	2.3622e-06	5.62668	635	5.50068e-05
BovineHD2200006321	22	21685936	2.37091e-06	5.62509	636	5.50935e-05
BovineHD0900023773	9	83803626	2.37416e-06	5.62449	637	5.51801e-05
BovineHD0300032984	3	113599837	2.38001e-06	5.62342	638	5.52667e-05
BovineHD2900009657	29	31804560	2.39762e-06	5.62022	639	5.53533e-05
BovineHD0600018046	6	63509175	2.40095e-06	5.61962	640	5.544e-05
BovineHD0800028846	8	95992100	2.40336e-06	5.61918	641	5.55266e-05
BovineHD1300021092	13	72591603	2.40404e-06	5.61906	642	5.56132e-05
BovineHD0100013586	1	47673507	2.41461e-06	5.61715	643	5.56998e-05
BovineHD0400033444	4	114650114	2.43451e-06	5.61359	644	5.57865e-05
BovineHD1500023664	15	80012995	2.44408e-06	5.61188	645	5.58731e-05
BovineHD1300002345	13	8708978	2.45289e-06	5.61032	646	5.59597e-05
BovineHD0500023954	5	84245949	2.46029e-06	5.60901	647	5.60463e-05
ARS-BFGL-NGS-18235	17	46408391	2.46124e-06	5.60885	648	5.6133e-05
BovineHD0100035304	1	124249130	2.46606e-06	5.608	649	5.62196e-05
BovineHD0600020702	6	72675345	2.46726e-06	5.60779	650	5.63062e-05
BovineHD0700004091	7	13893864	2.47018e-06	5.60727	651	5.63928e-05
BovineHD0600013606	6	47909711	2.47632e-06	5.60619	652	5.64795e-05
BovineHD0600013607	6	47911128	2.47632e-06	5.60619	653	5.65661e-05
BovineHD0300005553	3	17148074	2.48239e-06	5.60513	654	5.66527e-05
BovineHD2600014599	26	50070944	2.49116e-06	5.6036	655	5.67393e-05
ARS-BFGL-NGS-200	2	71314830	2.50048e-06	5.60198	656	5.6826e-05
ARS-BFGL-NGS-6354	18	43521117	2.5053e-06	5.60114	657	5.69126e-05
BovineHD0500015685	5	54690188	2.50677e-06	5.60088	658	5.69992e-05
BovineHD0500015686	5	54693203	2.50677e-06	5.60088	659	5.70858e-05
BovineHD1200014084	12	50847531	2.50687e-06	5.60087	660	5.71725e-05
BovineHD1200014085	12	50850657	2.50687e-06	5.60087	661	5.72591e-05
BovineHD2300002412	23	9852522	2.50881e-06	5.60053	662	5.73457e-05
BovineHD1800019521	18	13559732	2.51115e-06	5.60013	663	5.74323e-05
BovineHD1800013158	18	44221413	2.51611e-06	5.59927	664	5.7519e-05
BovineHD2200006791	22	23020286	2.52982e-06	5.59691	665	5.76056e-05
BovineHD0100047151	1	104807957	2.53724e-06	5.59564	666	5.76922e-05
BovineHD0500016527	5	58311282	2.54327e-06	5.59461	667	5.77788e-05
BovineHD2800013153	28	45041306	2.54847e-06	5.59372	668	5.78655e-05
BovineHD0300010386	3	33219691	2.55049e-06	5.59338	669	5.79521e-05
BovineHD0300010387	3	33222605	2.55049e-06	5.59338	670	5.80387e-05
BovineHD2000016215	20	58363593	2.55604e-06	5.59243	671	5.81253e-05
BovineHD0500021309	5	74639822	2.56034e-06	5.5917	672	5.8212e-05
BovineHD0100028330	1	98448771	2.56389e-06	5.5911	673	5.82986e-05
BovineHD4100005954	7	37713797	2.5694e-06	5.59017	674	5.83852e-05
BovineHD0800029845	8	99193728	2.57288e-06	5.58958	675	5.84718e-05
BovineHD0400000674	4	2949175	2.57798e-06	5.58872	676	5.85585e-05
BovineHD0500015355	5	53582323	2.59045e-06	5.58662	677	5.86451e-05
BovineHD0500015359	5	53604614	2.59045e-06	5.58662	678	5.87317e-05
BovineHD0600030851	6	116863749	2.59049e-06	5.58662	679	5.88183e-05
BovineHD1800005783	18	18413464	2.607e-06	5.58386	680	5.8905e-05
BovineHD1800005784	18	18416794	2.607e-06	5.58386	681	5.89916e-05
BovineHD3000040616	X	130308721	2.61146e-06	5.58312	682	5.90782e-05
BovineHD0600017085	6	60265173	2.61804e-06	5.58202	683	5.91648e-05
BovineHD3000035821	X	119158351	2.61857e-06	5.58194	684	5.92515e-05
BovineHD0200031361	2	108100435	2.64038e-06	5.57833	685	5.93381e-05
BovineHD0300004362	3	13416155	2.65074e-06	5.57663	686	5.94247e-05
BovineHD3000038811	X	128460212	2.65182e-06	5.57646	687	5.95113e-05
BovineHD2700004127	27	15179198	2.65276e-06	5.5763	688	5.9598e-05
BovineHD2400005235	24	19490843	2.65705e-06	5.5756	689	5.96846e-05
BovineHD2100008702	21	29673175	2.65907e-06	5.57527	690	5.97712e-05
BovineHD4100016226	23	41373564	2.67367e-06	5.57289	691	5.98578e-05
BovineHD0100019879	1	69056658	2.67919e-06	5.572	692	5.99445e-05
BovineHD1200014086	12	50855022	2.69924e-06	5.56876	693	6.00311e-05
BovineHD3000035312	X	117852589	2.70727e-06	5.56747	694	6.01177e-05
BovineHD1800011044	18	36771342	2.72515e-06	5.56461	695	6.02043e-05
BovineHD1000012969	10	42904650	2.75257e-06	5.56026	696	6.0291e-05
BovineHD0100027788	1	96644174	2.75551e-06	5.5598	697	6.03776e-05
BovineHD0100025123	1	140964565	2.77704e-06	5.55642	698	6.04642e-05
BovineHD1000011474	10	36803995	2.7958e-06	5.55349	699	6.05508e-05
BovineHD0300016098	3	53246852	2.79604e-06	5.55346	700	6.06375e-05
BovineHD0300016102	3	53273417	2.79604e-06	5.55346	701	6.07241e-05
BovineHD0300001669	3	5370492	2.8002e-06	5.55281	702	6.08107e-05
BovineHD2200005961	22	20550315	2.81616e-06	5.55034	703	6.08973e-05
BovineHD0300019933	3	67153187	2.82353e-06	5.54921	704	6.0984e-05
BovineHD2300012403	23	43216435	2.84088e-06	5.54655	705	6.10706e-05
BTB-00461875	11	16210947	2.84697e-06	5.54562	706	6.11572e-05
BovineHD1300002518	13	9274353	2.86517e-06	5.54285	707	6.12438e-05
BovineHD0800023719	8	77989654	2.88989e-06	5.53912	708	6.13305e-05
BovineHD0400029623	4	104356133	2.90708e-06	5.53654	709	6.14171e-05
BovineHD0100023061	1	79580419	2.9214e-06	5.53441	710	6.15037e-05
BovineHD0100023100	1	79692482	2.92916e-06	5.53326	711	6.15903e-05
BovineHD2000012117	20	42136735	2.94659e-06	5.53068	712	6.1677e-05
BovineHD2000012118	20	42137368	2.94659e-06	5.53068	713	6.17636e-05
BovineHD1200014152	12	50977709	2.94739e-06	5.53056	714	6.18502e-05
BovineHD2200004200	22	14312375	2.95294e-06	5.52975	715	6.19368e-05
BovineHD1200014154	12	50979299	2.97042e-06	5.52718	716	6.20235e-05
BovineHD0900005769	9	21190224	2.98081e-06	5.52567	717	6.21101e-05
BovineHD2100019249	21	63969032	2.99427e-06	5.52371	718	6.21967e-05
BovineHD2100019250	21	63971102	2.99427e-06	5.52371	719	6.22833e-05
BovineHD1200014316	12	51508124	3.01149e-06	5.52122	720	6.237e-05
BovineHD1200014318	12	51516934	3.01149e-06	5.52122	721	6.24566e-05
BovineHD0200005314	2	18534884	3.02161e-06	5.51976	722	6.25432e-05
BovineHD0600014146	6	49721298	3.0236e-06	5.51948	723	6.26298e-05
BovineHD2200004156	22	14200641	3.02727e-06	5.51895	724	6.27165e-05
BovineHD1200014082	12	50843255	3.05161e-06	5.51547	725	6.28031e-05
BovineHD0400030455	4	106265673	3.0546e-06	5.51505	726	6.28897e-05
BovineHD2100021008	21	57341645	3.059e-06	5.51442	727	6.29763e-05
BovineHD2400003423	24	11885395	3.07418e-06	5.51227	728	6.3063e-05
BovineHD1700011908	17	41973761	3.07551e-06	5.51208	729	6.31496e-05
BovineHD1700011910	17	41975809	3.07551e-06	5.51208	730	6.32362e-05
BovineHD0900005725	9	20954899	3.08048e-06	5.51138	731	6.33228e-05
BovineHD1100014691	11	50207210	3.08733e-06	5.51042	732	6.34095e-05
BovineHD1100014692	11	50208464	3.08733e-06	5.51042	733	6.34961e-05
BovineHD1300008526	13	28967821	3.10223e-06	5.50833	734	6.35827e-05
BovineHD1100023576	11	82152417	3.11175e-06	5.507	735	6.36693e-05
BovineHD0600018549	6	65504186	3.11849e-06	5.50606	736	6.3756e-05
BovineHD0300004001	3	12173538	3.12538e-06	5.5051	737	6.38426e-05
BovineHD1300004060	13	14206042	3.16319e-06	5.49987	738	6.39292e-05
BovineHD1100013101	11	45226342	3.17244e-06	5.49861	739	6.40158e-05
BovineHD2200003615	22	12275135	3.17557e-06	5.49818	740	6.41025e-05
BovineHD0100027607	1	96309078	3.18921e-06	5.49632	741	6.41891e-05
BovineHD2300000742	23	3581088	3.19206e-06	5.49593	742	6.42757e-05
BovineHD1600007707	16	26895303	3.19231e-06	5.4959	743	6.43623e-05
BovineHD0200005578	2	19365290	3.19909e-06	5.49497	744	6.4449e-05
BovineHD0100045852	1	155129057	3.2094e-06	5.49358	745	6.45356e-05
BovineHD2200006935	22	23372853	3.21466e-06	5.49286	746	6.46222e-05
BovineHD1100029888	11	102587601	3.21774e-06	5.49245	747	6.47088e-05
BovineHD1800005778	18	18382069	3.22055e-06	5.49207	748	6.47955e-05
BovineHD1800005779	18	18387274	3.22055e-06	5.49207	749	6.48821e-05
BovineHD1900002147	19	7726905	3.22389e-06	5.49162	750	6.49687e-05
UA-IFASA-6519	19	17800851	3.22711e-06	5.49119	751	6.50553e-05
BovineHD0500000411	5	1623394	3.22748e-06	5.49114	752	6.5142e-05
Hapmap48448-BTA-71823	4	99864153	3.24357e-06	5.48898	753	6.52286e-05
BovineHD1300001474	13	5682974	3.26013e-06	5.48676	754	6.53152e-05
BovineHD0200020572	2	71278918	3.2937e-06	5.48232	755	6.54018e-05
BovineHD1000031338	10	36807660	3.29997e-06	5.48149	756	6.54885e-05
BovineHD1600007727	16	26937432	3.30114e-06	5.48134	757	6.55751e-05
BovineHD0600018056	6	63534770	3.30896e-06	5.48031	758	6.56617e-05
BovineHD0600000359	6	1479908	3.30975e-06	5.48021	759	6.57483e-05
BovineHD1100026090	11	90226561	3.3178e-06	5.47915	760	6.5835e-05
BovineHD2300014495	23	49818050	3.31931e-06	5.47895	761	6.59216e-05
BTA-20085-no-rs	10	42571570	3.3279e-06	5.47783	762	6.60082e-05
BovineHD1000012904	10	42572939	3.3279e-06	5.47783	763	6.60948e-05
BovineHD0100013571	1	47642704	3.33526e-06	5.47687	764	6.61815e-05
BovineHD2300000288	23	1820986	3.33565e-06	5.47682	765	6.62681e-05
BovineHD0700027735	7	92719616	3.33572e-06	5.47681	766	6.63547e-05
BovineHD1100029945	11	102782512	3.33914e-06	5.47637	767	6.64413e-05
BovineHD2100005405	21	18791826	3.34017e-06	5.47623	768	6.6528e-05
BovineHD0200033114	2	113772832	3.35193e-06	5.4747	769	6.66146e-05
BovineHD0300017802	3	59034890	3.35857e-06	5.47384	770	6.67012e-05
BovineHD2200006736	22	22902133	3.37079e-06	5.47227	771	6.67878e-05
BovineHD2200006620	22	22702302	3.38082e-06	5.47098	772	6.68745e-05
BovineHD0600018311	6	64738586	3.38239e-06	5.47078	773	6.69611e-05
BovineHD1600007705	16	26892633	3.3903e-06	5.46976	774	6.70477e-05
BovineHD1400015302	14	52297422	3.39481e-06	5.46918	775	6.71343e-05
BovineHD1400015301	14	52298498	3.39481e-06	5.46918	776	6.7221e-05
BovineHD2800013086	28	44877922	3.39487e-06	5.46918	777	6.73076e-05
BTA-07375-no-rs	14	66158833	3.4132e-06	5.46684	778	6.73942e-05
BovineHD1300022651	13	77492365	3.41959e-06	5.46603	779	6.74808e-05
BovineHD1100028252	11	97198769	3.42094e-06	5.46585	780	6.75675e-05
BovineHD2900015085	29	46750193	3.42644e-06	5.46516	781	6.76541e-05
BovineHD2500007459	25	26160282	3.42916e-06	5.46481	782	6.77407e-05
BovineHD0500021018	5	73566055	3.45578e-06	5.46145	783	6.78273e-05
BovineHD0500021020	5	73569194	3.45578e-06	5.46145	784	6.7914e-05
BovineHD0500021021	5	73570832	3.45578e-06	5.46145	785	6.80006e-05
BovineHD0600022506	6	79820876	3.46504e-06	5.46029	786	6.80872e-05
BovineHD2100009163	21	31201095	3.48412e-06	5.45791	787	6.81738e-05
BovineHD2500002132	25	8126773	3.49194e-06	5.45693	788	6.82604e-05
BovineHD1000018363	10	63301481	3.50698e-06	5.45507	789	6.83471e-05
BovineHD2300005174	23	19976818	3.5118e-06	5.45447	790	6.84337e-05
BovineHD0600030875	6	116706147	3.51233e-06	5.45441	791	6.85203e-05
BovineHD0400030264	4	105785525	3.52607e-06	5.45271	792	6.86069e-05
BovineHD1300024528	13	14147779	3.53664e-06	5.45141	793	6.86936e-05
BovineHD0100022152	1	76216015	3.53935e-06	5.45108	794	6.87802e-05
BovineHD2000011839	20	41123639	3.56335e-06	5.44814	795	6.88668e-05
BovineHD1100005258	11	16850389	3.56515e-06	5.44792	796	6.89534e-05
BovineHD1100005259	11	16851603	3.56515e-06	5.44792	797	6.90401e-05
BovineHD0100045143	1	153073798	3.56753e-06	5.44763	798	6.91267e-05
BovineHD1400006645	14	21359230	3.56844e-06	5.44752	799	6.92133e-05
BovineHD2000006651	20	22173591	3.57659e-06	5.44653	800	6.92999e-05
BovineHD1200001384	12	4571612	3.58741e-06	5.44522	801	6.93866e-05
BovineHD2200006738	22	22903898	3.61262e-06	5.44218	802	6.94732e-05
BovineHD2200006746	22	22914034	3.61262e-06	5.44218	803	6.95598e-05
BovineHD2900010597	29	34667207	3.62375e-06	5.44084	804	6.96464e-05
BTB-00278908	6	101740929	3.64417e-06	5.4384	805	6.97331e-05
BovineHD0600030857	6	116832876	3.64601e-06	5.43818	806	6.98197e-05
BovineHD0600030856	6	116833741	3.64601e-06	5.43818	807	6.99063e-05
BovineHD2200004157	22	14205110	3.65015e-06	5.43769	808	6.99929e-05
BovineHD1800012969	18	43702106	3.65881e-06	5.43666	809	7.00796e-05
BovineHD0600028101	6	98930505	3.66788e-06	5.43559	810	7.01662e-05
BovineHD2100008975	21	30597874	3.66982e-06	5.43536	811	7.02528e-05
BovineHD1100025721	11	89226579	3.67314e-06	5.43496	812	7.03394e-05
BovineHD0200007380	2	25649108	3.67322e-06	5.43495	813	7.04261e-05
BovineHD0100010862	1	38180515	3.6784e-06	5.43434	814	7.05127e-05
BovineHD0100045286	1	153457941	3.6823e-06	5.43388	815	7.05993e-05
BovineHD2800011489	28	40723874	3.68822e-06	5.43318	816	7.06859e-05
BovineHD0600017086	6	60272991	3.69358e-06	5.43255	817	7.07726e-05
BovineHD0200008996	2	30461731	3.7212e-06	5.42932	818	7.08592e-05
BovineHD0600010444	6	36326417	3.72797e-06	5.42853	819	7.09458e-05
BovineHD0800028462	8	94667656	3.73156e-06	5.42811	820	7.10324e-05
BovineHD0600028815	6	101739003	3.73472e-06	5.42774	821	7.11191e-05
BovineHD2100008836	21	30168552	3.74302e-06	5.42678	822	7.12057e-05
BovineHD1000011993	10	38746266	3.74529e-06	5.42651	823	7.12923e-05
BovineHD1100014690	11	50204180	3.75128e-06	5.42582	824	7.13789e-05
BovineHD2300002606	23	10698763	3.78628e-06	5.42179	825	7.14656e-05
BovineHD1300009645	13	32787814	3.79888e-06	5.42034	826	7.15522e-05
BovineHD1500024901	15	83578476	3.79918e-06	5.42031	827	7.16388e-05
BovineHD2300002836	23	11542777	3.79933e-06	5.42029	828	7.17254e-05
BovineHD1200027844	12	38982619	3.80024e-06	5.42019	829	7.18121e-05
BovineHD0400024412	4	87245208	3.81036e-06	5.41903	830	7.18987e-05
BovineHD0700029030	7	96794079	3.81189e-06	5.41886	831	7.19853e-05
BovineHD0700029031	7	96797845	3.81189e-06	5.41886	832	7.20719e-05
BovineHD0500001297	5	4945760	3.81916e-06	5.41803	833	7.21586e-05
BovineHD0400018696	4	67587933	3.82407e-06	5.41747	834	7.22452e-05
BovineHD0400018697	4	67590500	3.82407e-06	5.41747	835	7.23318e-05
BovineHD0400028195	4	99850984	3.82757e-06	5.41708	836	7.24184e-05
BovineHD0100024659	1	85884789	3.83014e-06	5.41679	837	7.25051e-05
BovineHD1300020578	13	71071670	3.83702e-06	5.41601	838	7.25917e-05
BovineHD1100006080	11	19981183	3.84796e-06	5.41477	839	7.26783e-05
BovineHD1800004472	18	13564109	3.84852e-06	5.41471	840	7.27649e-05
BovineHD3000036810	X	122649471	3.85719e-06	5.41373	841	7.28516e-05
BovineHD2200014843	22	51660934	3.86279e-06	5.4131	842	7.29382e-05
BovineHD2200014844	22	51663021	3.86279e-06	5.4131	843	7.30248e-05
BovineHD1100026097	11	90267535	3.8771e-06	5.41149	844	7.31114e-05
BovineHD1800006742	18	21874193	3.88564e-06	5.41054	845	7.31981e-05
BovineHD2800013814	28	45077489	3.88811e-06	5.41026	846	7.32847e-05
BovineHD2300012400	23	43211380	3.89338e-06	5.40967	847	7.33713e-05
BovineHD0400030452	4	106254419	3.92293e-06	5.40639	848	7.34579e-05
BovineHD3000039130	X	129455452	3.93006e-06	5.4056	849	7.35446e-05
BovineHD4100015889	23	1830908	3.93046e-06	5.40556	850	7.36312e-05
BovineHD2000011834	20	41109740	3.9319e-06	5.4054	851	7.37178e-05
BovineHD1300022067	13	75547789	3.93192e-06	5.4054	852	7.38044e-05
BovineHD4100006570	8	18091734	3.94211e-06	5.40427	853	7.38911e-05
BovineHD2100017268	21	59125240	3.94787e-06	5.40364	854	7.39777e-05
ARS-BFGL-NGS-22276	17	53567893	3.99087e-06	5.39893	855	7.40643e-05
BovineHD0600034870	6	105300712	3.99439e-06	5.39855	856	7.41509e-05
BovineHD2200006735	22	22901267	4.00165e-06	5.39776	857	7.42376e-05
BovineHD1100001314	11	3597405	4.04545e-06	5.39303	858	7.43242e-05
BovineHD0600018110	6	63854101	4.04628e-06	5.39294	859	7.44108e-05
BovineHD0100019944	1	69182637	4.04894e-06	5.39266	860	7.44974e-05
BovineHD4100003128	4	92253894	4.06657e-06	5.39077	861	7.45841e-05
BovineHD2100008947	21	30507284	4.08616e-06	5.38869	862	7.46707e-05
BovineHD2800008262	28	31118148	4.11594e-06	5.38553	863	7.47573e-05
BovineHD0500013380	5	46299761	4.11662e-06	5.38546	864	7.48439e-05
BovineHD0500022048	5	77224551	4.11898e-06	5.38521	865	7.49306e-05
BovineHD0500022051	5	77236433	4.11898e-06	5.38521	866	7.50172e-05
BovineHD4100007538	9	68538506	4.13913e-06	5.38309	867	7.51038e-05
BovineHD0400027734	4	98152456	4.15211e-06	5.38173	868	7.51904e-05
BovineHD0600005562	6	18903229	4.15521e-06	5.38141	869	7.52771e-05
BovineHD2600014606	26	50087442	4.15561e-06	5.38137	870	7.53637e-05
BovineHD2900010119	29	33502848	4.17072e-06	5.37979	871	7.54503e-05
BovineHD2500007457	25	26157193	4.18849e-06	5.37794	872	7.55369e-05
ARS-BFGL-NGS-119443	13	71319375	4.19329e-06	5.37745	873	7.56236e-05
BovineHD0100029149	1	101304495	4.20448e-06	5.37629	874	7.57102e-05
BovineHD0400030578	4	106617152	4.21059e-06	5.37566	875	7.57968e-05
BovineHD2500002242	25	8381736	4.22006e-06	5.37468	876	7.58834e-05
BovineHD2000006667	20	22193988	4.24527e-06	5.37209	877	7.59701e-05
BovineHD0200040663	2	70968627	4.25296e-06	5.37131	878	7.60567e-05
BovineHD1100006078	11	19978794	4.28353e-06	5.3682	879	7.61433e-05
BTB-00957311	27	15278766	4.28924e-06	5.36762	880	7.62299e-05
ARS-BFGL-NGS-101054	2	731494	4.30448e-06	5.36608	881	7.63166e-05
BovineHD3000010889	X	33242682	4.33368e-06	5.36314	882	7.64032e-05
BovineHD1700009897	17	35602429	4.33772e-06	5.36274	883	7.64898e-05
BovineHD1700009894	17	35583617	4.3412e-06	5.36239	884	7.65764e-05
BovineHD0100027599	1	96302630	4.34797e-06	5.36171	885	7.66631e-05
BovineHD2400003422	24	11884545	4.37156e-06	5.35936	886	7.67497e-05
BovineHD2200008518	22	29270690	4.37589e-06	5.35893	887	7.68363e-05
BovineHD3000012331	X	36784426	4.37817e-06	5.35871	888	7.69229e-05
BovineHD0200033095	2	113707190	4.39158e-06	5.35738	889	7.70096e-05
BovineHD0300036223	3	73669587	4.39518e-06	5.35702	890	7.70962e-05
BovineHD1000013568	10	45014564	4.40322e-06	5.35623	891	7.71828e-05
BovineHD2200005404	22	18702200	4.40534e-06	5.35602	892	7.72694e-05
BovineHD0700029024	7	96769051	4.45004e-06	5.35164	893	7.73561e-05
BovineHD2600014607	26	50088194	4.45495e-06	5.35116	894	7.74427e-05
BovineHD2600014610	26	50094404	4.45495e-06	5.35116	895	7.75293e-05
BovineHD0500001293	5	4931969	4.4639e-06	5.35029	896	7.76159e-05
BovineHD2200004274	22	15741558	4.482e-06	5.34853	897	7.77026e-05
BovineHD2100009136	21	31109040	4.48846e-06	5.3479	898	7.77892e-05
BovineHD2100009138	21	31112221	4.48846e-06	5.3479	899	7.78758e-05
BovineHD0600008661	6	29521226	4.49555e-06	5.34722	900	7.79624e-05
BovineHD1100001315	11	3598036	4.49729e-06	5.34705	901	7.80491e-05
BovineHD1000012961	10	42874736	4.50291e-06	5.34651	902	7.81357e-05
BovineHD1600001855	16	6583970	4.51388e-06	5.34545	903	7.82223e-05
BovineHD0100030026	1	104940685	4.52093e-06	5.34477	904	7.83089e-05
BovineHD1300004226	13	14784082	4.52112e-06	5.34475	905	7.83956e-05
BovineHD2500007641	25	27084643	4.53302e-06	5.34361	906	7.84822e-05
ARS-BFGL-NGS-104492	2	15330545	4.53339e-06	5.34358	907	7.85688e-05
BovineHD1900002153	19	7735753	4.5416e-06	5.34279	908	7.86554e-05
BovineHD3000017898	X	57268425	4.54897e-06	5.34209	909	7.87421e-05
BovineHD0400036206	4	98116311	4.55034e-06	5.34196	910	7.88287e-05
BovineHD2100009140	21	31120964	4.56276e-06	5.34077	911	7.89153e-05
BovineHD0400030565	4	106560591	4.56827e-06	5.34025	912	7.90019e-05
BovineHD2400003424	24	11886552	4.5701e-06	5.34007	913	7.90886e-05
BovineHD2900010962	29	35637051	4.58942e-06	5.33824	914	7.91752e-05
BovineHD2200014848	22	51689566	4.60105e-06	5.33714	915	7.92618e-05
BovineHD0200031358	2	108090568	4.62741e-06	5.33466	916	7.93484e-05
BovineHD0100045718	1	154693967	4.62748e-06	5.33466	917	7.94351e-05
INRA-566	X	64974362	4.67766e-06	5.32997	918	7.95217e-05
BovineHD2200006794	22	23031573	4.68459e-06	5.32933	919	7.96083e-05
BovineHD2200006635	22	22728968	4.68617e-06	5.32918	920	7.96949e-05
BovineHD0200020571	2	71277075	4.69121e-06	5.32872	921	7.97816e-05
BovineHD1800004481	18	13577926	4.70067e-06	5.32784	922	7.98682e-05
BovineHD3000038952	X	128850320	4.70665e-06	5.32729	923	7.99548e-05
BovineHD0900029245	9	99332761	4.70975e-06	5.327	924	8.00414e-05
BovineHD0900029246	9	99336096	4.70975e-06	5.327	925	8.01281e-05
BovineHD0400016924	4	61362427	4.72531e-06	5.32557	926	8.02147e-05
BovineHD0400007316	4	25084338	4.7293e-06	5.3252	927	8.03013e-05
BovineHD1100001316	11	3598750	4.73106e-06	5.32504	928	8.03879e-05
BovineHD1200014160	12	50988250	4.73542e-06	5.32464	929	8.04746e-05
BovineHD0900008294	9	30193819	4.73876e-06	5.32434	930	8.05612e-05
BovineHD0100014650	1	51740685	4.74992e-06	5.32331	931	8.06478e-05
BovineHD2800012857	28	44155285	4.75291e-06	5.32304	932	8.07344e-05
BovineHD0800017022	8	56185313	4.75442e-06	5.3229	933	8.08211e-05
BovineHD2200006743	22	22907490	4.75753e-06	5.32262	934	8.09077e-05
BovineHD0500000772	5	3020843	4.76384e-06	5.32204	935	8.09943e-05
BovineHD2600014598	26	50070037	4.77261e-06	5.32124	936	8.10809e-05
BovineHD1300009643	13	32776068	4.77554e-06	5.32098	937	8.11676e-05
BovineHD0400030279	4	105798942	4.77691e-06	5.32085	938	8.12542e-05
BovineHD0200020569	2	71269226	4.78254e-06	5.32034	939	8.13408e-05
BovineHD0100034125	1	119577469	4.78701e-06	5.31994	940	8.14274e-05
BovineHD2100019232	21	63924459	4.80767e-06	5.31807	941	8.15141e-05
BovineHD1000012129	10	39302211	4.8099e-06	5.31786	942	8.16007e-05
BovineHD1000002812	10	8536706	4.81335e-06	5.31755	943	8.16873e-05
ARS-BFGL-NGS-23813	21	42120151	4.8229e-06	5.31669	944	8.17739e-05
BovineHD1100025081	11	87255440	4.83347e-06	5.31574	945	8.18606e-05
BovineHD1400022899	14	78619011	4.83721e-06	5.31541	946	8.19472e-05
BovineHD0300018482	3	61409228	4.84144e-06	5.31503	947	8.20338e-05
BovineHD0500019576	5	69558400	4.85993e-06	5.31337	948	8.21204e-05
BovineHD0300004826	3	14841851	4.89918e-06	5.30988	949	8.22071e-05
BovineHD1000030639	10	45024859	4.92339e-06	5.30774	950	8.22937e-05
BovineHD2200006632	22	22718866	4.93931e-06	5.30633	951	8.23803e-05
BovineHD0800017046	8	56269743	4.96526e-06	5.30406	952	8.24669e-05
BovineHD0800017047	8	56274885	4.96526e-06	5.30406	953	8.25536e-05
BovineHD0800017049	8	56284475	4.96526e-06	5.30406	954	8.26402e-05
BovineHD0800017051	8	56293201	4.96526e-06	5.30406	955	8.27268e-05
BovineHD0800017054	8	56311105	4.96526e-06	5.30406	956	8.28134e-05
BovineHD0800017056	8	56321512	4.96526e-06	5.30406	957	8.29001e-05
BovineHD0800017057	8	56325461	4.96526e-06	5.30406	958	8.29867e-05
BovineHD1000012123	10	39275180	4.96851e-06	5.30377	959	8.30733e-05
BovineHD1100014687	11	50199486	4.97561e-06	5.30315	960	8.31599e-05
BovineHD1000013255	10	44173341	4.97791e-06	5.30295	961	8.32466e-05
BovineHD2200007712	22	26592911	4.97865e-06	5.30289	962	8.33332e-05
BovineHD1100014744	11	50276862	4.98213e-06	5.30259	963	8.34198e-05
BovineHD4100018748	28	44576300	4.99832e-06	5.30118	964	8.35064e-05
BovineHD0700029028	7	96783737	5.00834e-06	5.30031	965	8.35931e-05
BovineHD0500013356	5	46264989	5.00948e-06	5.30021	966	8.36797e-05
ARS-BFGL-NGS-35956	5	58305457	5.02692e-06	5.2987	967	8.37663e-05
BovineHD1100010448	11	35405112	5.03105e-06	5.29834	968	8.38529e-05
BovineHD2200006697	22	22858020	5.03534e-06	5.29797	969	8.39396e-05
BovineHD3000017895	X	57264592	5.08382e-06	5.29381	970	8.40262e-05
BovineHD0900021913	9	77618185	5.09031e-06	5.29326	971	8.41128e-05
BovineHD1400007432	14	24026168	5.11926e-06	5.29079	972	8.41994e-05
BovineHD1400007433	14	24029646	5.11926e-06	5.29079	973	8.42861e-05
BovineHD1800010379	18	33985539	5.12434e-06	5.29036	974	8.43727e-05
BovineHD0200006808	2	23775061	5.12951e-06	5.28992	975	8.44593e-05
BovineHD2100008802	21	30060777	5.13404e-06	5.28954	976	8.45459e-05
BovineHD1800015257	18	51699512	5.14655e-06	5.28848	977	8.46326e-05
BovineHD2200003616	22	12277690	5.15598e-06	5.28769	978	8.47192e-05
BovineHD2200007793	22	27044598	5.1857e-06	5.28519	979	8.48058e-05
BovineHD1100001319	11	3600719	5.18984e-06	5.28485	980	8.48924e-05
BTA-98024-no-rs	23	9403324	5.19552e-06	5.28437	981	8.49791e-05
BovineHD0800017032	8	56210239	5.21387e-06	5.28284	982	8.50657e-05
BovineHD0800017034	8	56214980	5.21387e-06	5.28284	983	8.51523e-05
BovineHD0800017039	8	56234028	5.21387e-06	5.28284	984	8.52389e-05
BovineHD1300004042	13	14110837	5.21551e-06	5.2827	985	8.53256e-05
BovineHD0100045751	1	154803248	5.21851e-06	5.28245	986	8.54122e-05
BovineHD2700004171	27	15305149	5.22396e-06	5.282	987	8.54988e-05
BovineHD2200006795	22	23037772	5.22685e-06	5.28176	988	8.55854e-05
BovineHD1700011916	17	41984995	5.23195e-06	5.28134	989	8.56721e-05
BovineHD2300015123	23	52230709	5.23256e-06	5.28129	990	8.57587e-05
BovineHD3000032965	X	112216498	5.23515e-06	5.28107	991	8.58453e-05
BovineHD2100016690	21	57310183	5.24435e-06	5.28031	992	8.59319e-05
BovineHD0100020559	1	71074720	5.24867e-06	5.27995	993	8.60186e-05
BovineHD2900011363	29	37053496	5.27423e-06	5.27784	994	8.61052e-05
BovineHD1400006468	14	20761318	5.3434e-06	5.27218	995	8.61918e-05
BovineHD1000009373	10	28560610	5.34662e-06	5.27192	996	8.62784e-05
BovineHD1800012907	18	43456287	5.37013e-06	5.27001	997	8.63651e-05
BovineHD1500016824	15	57498891	5.40789e-06	5.26697	998	8.64517e-05
BovineHD0800017005	8	56092146	5.42913e-06	5.26527	999	8.65383e-05
BTB-00901654	6	63523734	5.48936e-06	5.26048	1000	8.66249e-05
BovineHD0800017058	8	56328764	5.49463e-06	5.26006	1001	8.67116e-05
BovineHD0100024664	1	85900025	5.52532e-06	5.25764	1002	8.67982e-05
BovineHD0100024665	1	85901903	5.52532e-06	5.25764	1003	8.68848e-05
Hapmap54617-rs29021286	28	11869873	5.53476e-06	5.2569	1004	8.69714e-05
BovineHD2000017509	20	62045884	5.54069e-06	5.25644	1005	8.70581e-05
BovineHD0600018053	6	63522941	5.54337e-06	5.25623	1006	8.71447e-05
BovineHD1400022978	14	78946663	5.54684e-06	5.25595	1007	8.72313e-05
BovineHD0100043547	1	148536042	5.55269e-06	5.2555	1008	8.73179e-05
BovineHD1400020571	14	71002026	5.55355e-06	5.25543	1009	8.74046e-05
BovineHD1400006466	14	20743191	5.55448e-06	5.25536	1010	8.74912e-05
BovineHD1800003820	18	10726841	5.56425e-06	5.25459	1011	8.75778e-05
BovineHD1100014801	11	50389934	5.56794e-06	5.25431	1012	8.76644e-05
BovineHD0700027873	7	93318097	5.57756e-06	5.25356	1013	8.77511e-05
BovineHD1000019138	10	66144928	5.58828e-06	5.25272	1014	8.78377e-05
BovineHD1800013248	18	44662203	5.59291e-06	5.25236	1015	8.79243e-05
BovineHD0100041902	1	144784486	5.60899e-06	5.25112	1016	8.80109e-05
BovineHD2300005854	23	22414173	5.63958e-06	5.24875	1017	8.80976e-05
BovineHD0600019452	6	68601726	5.64035e-06	5.24869	1018	8.81842e-05
BovineHD0600019453	6	68603153	5.64035e-06	5.24869	1019	8.82708e-05
BovineHD0900031021	9	19638990	5.65045e-06	5.24792	1020	8.83574e-05
BovineHD0800030426	8	100688183	5.65775e-06	5.24736	1021	8.84441e-05
BovineHD0600020438	6	71762983	5.65828e-06	5.24732	1022	8.85307e-05
BovineHD0100042370	1	143961934	5.69203e-06	5.24473	1023	8.86173e-05
BovineHD1300008920	13	30247417	5.69789e-06	5.24429	1024	8.87039e-05
BovineHD1900002271	19	8130911	5.70449e-06	5.24378	1025	8.87906e-05
BovineHD0500000647	5	2458783	5.71447e-06	5.24302	1026	8.88772e-05
BovineHD0100042806	1	146181672	5.74155e-06	5.24097	1027	8.89638e-05
BovineHD0600007568	6	26016610	5.75929e-06	5.23963	1028	8.90504e-05
BovineHD2600001029	26	4983791	5.77187e-06	5.23868	1029	8.91371e-05
BovineHD1500025647	15	19277975	5.77277e-06	5.23862	1030	8.92237e-05
BovineHD0600018080	6	63657674	5.77314e-06	5.23859	1031	8.93103e-05
BovineHD1000030768	10	76039522	5.80811e-06	5.23596	1032	8.93969e-05
BovineHD1100026903	11	92556968	5.81838e-06	5.2352	1033	8.94836e-05
BovineHD1800012968	18	43697556	5.82083e-06	5.23502	1034	8.95702e-05
BovineHD1100025877	11	89639439	5.82749e-06	5.23452	1035	8.96568e-05
BovineHD1100025878	11	89640408	5.82749e-06	5.23452	1036	8.97434e-05
BTB-00777571	20	34001523	5.84436e-06	5.23326	1037	8.98301e-05
BovineHD1000012116	10	39229476	5.85695e-06	5.23233	1038	8.99167e-05
BovineHD0500013348	5	46246211	5.88036e-06	5.2306	1039	9.00033e-05
BovineHD2100009637	21	33312468	5.89669e-06	5.22939	1040	9.00899e-05
BovineHD0100002234	1	7472867	5.90549e-06	5.22874	1041	9.01766e-05
BovineHD0500015482	5	54010211	5.91948e-06	5.22772	1042	9.02632e-05
BovineHD1300009634	13	32749080	5.92705e-06	5.22716	1043	9.03498e-05
BovineHD0500013277	5	46019172	5.93115e-06	5.22686	1044	9.04364e-05
BovineHD1300001476	13	5697216	5.97584e-06	5.2236	1045	9.05231e-05
BovineHD1100012029	11	41181708	5.98504e-06	5.22293	1046	9.06097e-05
BovineHD0200031545	2	108663114	5.9872e-06	5.22278	1047	9.06963e-05
ARS-BFGL-NGS-62748	5	65581391	5.99536e-06	5.22218	1048	9.07829e-05
BovineHD0300030763	3	106415287	6.01185e-06	5.22099	1049	9.08696e-05
ARS-BFGL-NGS-531	10	36829871	6.01548e-06	5.22073	1050	9.09562e-05
BovineHD1100029925	11	102714229	6.02127e-06	5.22031	1051	9.10428e-05
BovineHD2200006069	22	20964362	6.03935e-06	5.21901	1052	9.11294e-05
BovineHD2200006744	22	22910885	6.0627e-06	5.21733	1053	9.12161e-05
BovineHD2200006745	22	22912427	6.0627e-06	5.21733	1054	9.13027e-05
BovineHD0200004872	2	17130976	6.0788e-06	5.21618	1055	9.13893e-05
BovineHD2300002518	23	10337925	6.07979e-06	5.21611	1056	9.14759e-05
BovineHD2100017267	21	59122928	6.15408e-06	5.21084	1057	9.15626e-05
BovineHD2100019225	21	63916386	6.17172e-06	5.20959	1058	9.16492e-05
BovineHD2200004472	22	14611133	6.18579e-06	5.20861	1059	9.17358e-05
BovineHD1200001494	12	5058699	6.19317e-06	5.20809	1060	9.18224e-05
BovineHD2800012255	28	42870427	6.19739e-06	5.20779	1061	9.19091e-05
BovineHD0400028924	4	101867602	6.20128e-06	5.20752	1062	9.19957e-05
BovineHD1100025121	11	87302096	6.2095e-06	5.20694	1063	9.20823e-05
BovineHD2100017272	21	59130485	6.20981e-06	5.20692	1064	9.21689e-05
BovineHD1700019393	17	64712548	6.23057e-06	5.20547	1065	9.22556e-05
BovineHD2300001061	23	4685322	6.25043e-06	5.20409	1066	9.23422e-05
BovineHD1600022866	16	76640895	6.25619e-06	5.20369	1067	9.24288e-05
BovineHD2300003215	23	12903768	6.28022e-06	5.20203	1068	9.25154e-05
BovineHD1700019049	17	63755877	6.28313e-06	5.20182	1069	9.26021e-05
BovineHD0600009066	6	30892712	6.31147e-06	5.19987	1070	9.26887e-05
BovineHD2700004148	27	15245380	6.32571e-06	5.19889	1071	9.27753e-05
BovineHD2200002517	22	8320720	6.33032e-06	5.19857	1072	9.28619e-05
BovineHD2200002518	22	8321584	6.33032e-06	5.19857	1073	9.29486e-05
BovineHD3000038904	X	128739333	6.35756e-06	5.19671	1074	9.30352e-05
BovineHD1800013299	18	44853367	6.35787e-06	5.19669	1075	9.31218e-05
BovineHD4100000484	1	82481073	6.359e-06	5.19661	1076	9.32084e-05
BovineHD2200014847	22	51679135	6.38696e-06	5.19471	1077	9.32951e-05
BovineHD2300015351	23	49847398	6.39456e-06	5.19419	1078	9.33817e-05
BovineHD2400003421	24	11882992	6.44178e-06	5.19099	1079	9.34683e-05
BovineHD2300000286	23	1815740	6.4592e-06	5.18982	1080	9.35549e-05
BovineHD0600016299	6	57586745	6.46459e-06	5.18946	1081	9.36416e-05
BovineHD1700011556	17	40676431	6.47782e-06	5.18857	1082	9.37282e-05
BovineHD0800017052	8	56302064	6.49671e-06	5.18731	1083	9.38148e-05
BovineHD2000009291	20	32266546	6.50603e-06	5.18668	1084	9.39014e-05
BovineHD4100013506	18	18414238	6.52193e-06	5.18562	1085	9.39881e-05
BovineHD4100005176	6	71935403	6.54278e-06	5.18424	1086	9.40747e-05
BovineHD1300001736	13	6614129	6.54522e-06	5.18408	1087	9.41613e-05
BovineHD1500001256	15	4963989	6.58429e-06	5.18149	1088	9.42479e-05
BovineHD0100001949	1	6626317	6.58589e-06	5.18139	1089	9.43346e-05
BovineHD0500030323	5	105183084	6.59146e-06	5.18102	1090	9.44212e-05
BovineHD1300004043	13	14119969	6.62774e-06	5.17863	1091	9.45078e-05
BovineHD2200007514	22	25621987	6.63977e-06	5.17785	1092	9.45944e-05
BovineHD2100008704	21	29683998	6.64554e-06	5.17747	1093	9.46811e-05
BovineHD2100008791	21	30006236	6.66065e-06	5.17648	1094	9.47677e-05
BovineHD0100023397	1	80832726	6.67359e-06	5.17564	1095	9.48543e-05
BovineHD3000036211	X	120612848	6.67921e-06	5.17527	1096	9.49409e-05
BovineHD0700031342	7	104951772	6.73516e-06	5.17165	1097	9.50276e-05
BovineHD0200033126	2	113819833	6.75392e-06	5.17044	1098	9.51142e-05
BovineHD4100014742	20	47336109	6.75698e-06	5.17025	1099	9.52008e-05
BovineHD1100026915	11	92585206	6.76687e-06	5.16961	1100	9.52874e-05
BovineHD1100026916	11	92586131	6.76687e-06	5.16961	1101	9.53741e-05
BovineHD1100026918	11	92588493	6.76687e-06	5.16961	1102	9.54607e-05
BovineHD2900015293	29	11464662	6.76775e-06	5.16956	1103	9.55473e-05
BovineHD2200015213	22	53050199	6.81262e-06	5.16669	1104	9.56339e-05
BovineHD1600007701	16	26889513	6.84856e-06	5.1644	1105	9.57206e-05
BovineHD1600007702	16	26890453	6.84856e-06	5.1644	1106	9.58072e-05
BovineHD0100030041	1	104964344	6.85832e-06	5.16378	1107	9.58938e-05
BovineHD1400023283	14	80033421	6.86658e-06	5.16326	1108	9.59804e-05
BovineHD1200011493	12	40182466	6.86897e-06	5.16311	1109	9.60671e-05
BovineHD1600007704	16	26892089	6.89065e-06	5.16174	1110	9.61537e-05
BovineHD0800017006	8	56094495	6.89464e-06	5.16149	1111	9.62403e-05
BovineHD0800017008	8	56105678	6.89464e-06	5.16149	1112	9.63269e-05
ARS-BFGL-NGS-23945	26	31175939	6.90722e-06	5.1607	1113	9.64136e-05
BovineHD0500000408	5	1619855	6.90817e-06	5.16064	1114	9.65002e-05
BovineHD2300000289	23	1833675	6.92215e-06	5.15976	1115	9.65868e-05
BovineHD0300014534	3	47641398	6.92812e-06	5.15938	1116	9.66734e-05
BovineHD1200014049	12	50739940	6.93338e-06	5.15905	1117	9.67601e-05
BovineHD0200018122	2	62449082	6.93719e-06	5.15882	1118	9.68467e-05
BovineHD0600018048	6	63512151	6.94758e-06	5.15817	1119	9.69333e-05
BovineHD1100025879	11	89640979	6.96255e-06	5.15723	1120	9.70199e-05
BovineHD1100025880	11	89641562	6.96255e-06	5.15723	1121	9.71066e-05
BovineHD1100025882	11	89643275	6.96255e-06	5.15723	1122	9.71932e-05
BovineHD1100025883	11	89643963	6.96255e-06	5.15723	1123	9.72798e-05
BovineHD1100025884	11	89645220	6.96255e-06	5.15723	1124	9.73664e-05
BovineHD2100017269	21	59126289	7.018e-06	5.15379	1125	9.74531e-05
BovineHD2200004492	22	14662284	7.04118e-06	5.15235	1126	9.75397e-05
BovineHD0100029995	1	104872722	7.09277e-06	5.14918	1127	9.76263e-05
ARS-BFGL-NGS-104266	11	92582785	7.09401e-06	5.14911	1128	9.77129e-05
BovineHD2100020097	21	67084122	7.10507e-06	5.14843	1129	9.77996e-05
BovineHD1100026913	11	92581904	7.10993e-06	5.14813	1130	9.78862e-05
BovineHD0100023398	1	80837194	7.12483e-06	5.14723	1131	9.79728e-05
BovineHD3000004553	X	14084584	7.13143e-06	5.14682	1132	9.80594e-05
ARS-BFGL-NGS-13089	24	13417942	7.14169e-06	5.1462	1133	9.81461e-05
BovineHD2800008256	28	31101743	7.14534e-06	5.14598	1134	9.82327e-05
BovineHD0100037372	1	130398202	7.15226e-06	5.14556	1135	9.83193e-05
BovineHD0100037374	1	130406471	7.15226e-06	5.14556	1136	9.84059e-05
BovineHD2900003333	29	11488893	7.19037e-06	5.14325	1137	9.84926e-05
BovineHD2900008199	29	27516909	7.19104e-06	5.14321	1138	9.85792e-05
BovineHD0800030863	8	102061741	7.19381e-06	5.14304	1139	9.86658e-05
ARS-BFGL-NGS-114913	6	103081140	7.2165e-06	5.14167	1140	9.87524e-05
BovineHD0600017242	6	60789826	7.22234e-06	5.14132	1141	9.88391e-05
BovineHD2300014236	23	48985866	7.22869e-06	5.14094	1142	9.89257e-05
BovineHD0100025276	18	63068827	7.23187e-06	5.14075	1143	9.90123e-05
BovineHD2200006651	22	22762284	7.23276e-06	5.1407	1144	9.90989e-05
BovineHD1800010391	18	34013014	7.24981e-06	5.13967	1145	9.91856e-05
BovineHD1800010393	18	34014274	7.24981e-06	5.13967	1146	9.92722e-05
BovineHD3000032554	X	111017752	7.25795e-06	5.13919	1147	9.93588e-05
BovineHD1400015307	14	52304784	7.27397e-06	5.13823	1148	9.94454e-05
BovineHD1100027767	11	95460813	7.27435e-06	5.13821	1149	9.95321e-05
BovineHD2300002399	23	9784848	7.35465e-06	5.13344	1150	9.96187e-05
BovineHD0500030012	5	104421461	7.35686e-06	5.13331	1151	9.97053e-05
BovineHD0600013632	6	48017688	7.37491e-06	5.13224	1152	9.97919e-05
BovineHD1800012910	18	43472743	7.37834e-06	5.13204	1153	9.98786e-05
BovineHD1900007576	19	25142749	7.37854e-06	5.13203	1154	9.99652e-05
BovineHD1900007577	19	25143244	7.37854e-06	5.13203	1155	0.000100052
BovineHD3000005370	X	16489986	7.39544e-06	5.13104	1156	0.000100138
BovineHD2200002677	22	8867298	7.39805e-06	5.13088	1157	0.000100225
BovineHD1100025875	11	89637636	7.40118e-06	5.1307	1158	0.000100312
BovineHD2300000463	23	2591383	7.40787e-06	5.13031	1159	0.000100398
BovineHD2300003221	23	12918524	7.42264e-06	5.12944	1160	0.000100485
BovineHD3000040610	X	130296787	7.42975e-06	5.12903	1161	0.000100572
BovineHD0100027642	1	96341882	7.49453e-06	5.12526	1162	0.000100658
BovineHD0100027644	1	96343617	7.49453e-06	5.12526	1163	0.000100745
BovineHD2800005497	28	20308241	7.49814e-06	5.12505	1164	0.000100831
BovineHD2800005499	28	20311188	7.49814e-06	5.12505	1165	0.000100918
BovineHD1600013318	16	47395831	7.51287e-06	5.12419	1166	0.000101005
BovineHD1100011119	11	37664192	7.51992e-06	5.12379	1167	0.000101091
BovineHD1100011120	11	37664971	7.51992e-06	5.12379	1168	0.000101178
BovineHD1100011121	11	37667368	7.51992e-06	5.12379	1169	0.000101265
BovineHD1100011124	11	37669831	7.51992e-06	5.12379	1170	0.000101351
BovineHD0500006028	5	20804246	7.52677e-06	5.12339	1171	0.000101438
BovineHD2900010114	29	33494768	7.52732e-06	5.12336	1172	0.000101524
BovineHD1300001515	13	5862921	7.56375e-06	5.12126	1173	0.000101611
ARS-BFGL-NGS-85054	6	63703421	7.57019e-06	5.12089	1174	0.000101698
BovineHD0100011559	1	40940491	7.57394e-06	5.12068	1175	0.000101784
BovineHD2000020317	20	69503223	7.57444e-06	5.12065	1176	0.000101871
BovineHD2200006639	22	22741221	7.58217e-06	5.12021	1177	0.000101958
BovineHD2200006648	22	22757495	7.58217e-06	5.12021	1178	0.000102044
ARS-BFGL-NGS-12323	22	27388254	7.58603e-06	5.11999	1179	0.000102131
BovineHD2300006011	23	23096399	7.60317e-06	5.11901	1180	0.000102217
BovineHD1300009746	13	33112830	7.60603e-06	5.11884	1181	0.000102304
BovineHD1300009748	13	33115399	7.60603e-06	5.11884	1182	0.000102391
BovineHD1300009752	13	33125571	7.60603e-06	5.11884	1183	0.000102477
BovineHD0100025121	1	140957645	7.61131e-06	5.11854	1184	0.000102564
BovineHD1800006667	18	21532992	7.62164e-06	5.11795	1185	0.000102651
BovineHD0600019884	6	69781415	7.62931e-06	5.11751	1186	0.000102737
BovineHD2200006699	22	22860295	7.66694e-06	5.11538	1187	0.000102824
BovineHD3000032518	X	110902155	7.67162e-06	5.11511	1188	0.00010291
BovineHD1800012946	18	43582865	7.69251e-06	5.11393	1189	0.000102997
BovineHD1400007383	14	23840499	7.70315e-06	5.11333	1190	0.000103084
BovineHD1200014481	12	52128031	7.71557e-06	5.11263	1191	0.00010317
BovineHD4100003886	5	82066707	7.71647e-06	5.11258	1192	0.000103257
BovineHD0500018473	5	65578794	7.72014e-06	5.11237	1193	0.000103344
BovineHD0500018474	5	65579397	7.72014e-06	5.11237	1194	0.00010343
BovineHD0500018475	5	65580622	7.72014e-06	5.11237	1195	0.000103517
BovineHD1000010445	10	32578341	7.72816e-06	5.11192	1196	0.000103603
Hapmap36151-SCAFFOLD96691_12353	29	43626014	7.7298e-06	5.11183	1197	0.00010369
ARS-BFGL-NGS-112985	28	42904601	7.7601e-06	5.11013	1198	0.000103777
BovineHD2800012284	28	42905592	7.7601e-06	5.11013	1199	0.000103863
BovineHD2800012285	28	42906112	7.7601e-06	5.11013	1200	0.00010395
BovineHD2300003271	23	13056692	7.76205e-06	5.11002	1201	0.000104037
BovineHD0100023378	1	80800004	7.76352e-06	5.10994	1202	0.000104123
BovineHD3000035369	X	118093616	7.76933e-06	5.10962	1203	0.00010421
BovineHD3000032517	X	110897414	7.78059e-06	5.10899	1204	0.000104296
BovineHD1700012783	17	44902449	7.80284e-06	5.10775	1205	0.000104383
ARS-BFGL-NGS-52594	22	23111139	7.80638e-06	5.10755	1206	0.00010447
BovineHD2200005400	22	18689265	7.80685e-06	5.10752	1207	0.000104556
BovineHD1100009366	11	31339285	7.80758e-06	5.10748	1208	0.000104643
BovineHD0800028464	8	94672379	7.81818e-06	5.10689	1209	0.00010473
BovineHD0800028499	8	94749068	7.82975e-06	5.10625	1210	0.000104816
BovineHD0600016242	6	57332225	7.84537e-06	5.10539	1211	0.000104903
BovineHD2300004611	23	18061881	7.8537e-06	5.10493	1212	0.000104989
BovineHD0300032549	3	112187976	7.86053e-06	5.10455	1213	0.000105076
BovineHD1100030066	11	103256826	7.86157e-06	5.10449	1214	0.000105163
BovineHD1400015310	14	52310169	7.87303e-06	5.10386	1215	0.000105249
BovineHD0100026353	1	92215435	7.8731e-06	5.10385	1216	0.000105336
BovineHD0100026354	1	92216695	7.8731e-06	5.10385	1217	0.000105423
BovineHD0100026355	1	92217676	7.8731e-06	5.10385	1218	0.000105509
BovineHD0200007364	2	25614206	7.91504e-06	5.10155	1219	0.000105596
BovineHD0600026002	6	92068992	7.92163e-06	5.10119	1220	0.000105682
BovineHD0200034194	2	117656854	7.94473e-06	5.09992	1221	0.000105769
BovineHD1100025869	11	89628205	7.94734e-06	5.09978	1222	0.000105856
BovineHD1300001765	13	6696265	7.97455e-06	5.09829	1223	0.000105942
BovineHD0500023291	5	82064946	8.06333e-06	5.09349	1224	0.000106029
BovineHD0600018126	6	63941351	8.06597e-06	5.09334	1225	0.000106116
BovineHD0500000549	5	2065554	8.06654e-06	5.09331	1226	0.000106202
BovineHD3000035812	X	119133540	8.06724e-06	5.09328	1227	0.000106289
BovineHD2200000211	22	878627	8.06859e-06	5.0932	1228	0.000106375
ARS-BFGL-NGS-42256	10	50214308	8.07931e-06	5.09263	1229	0.000106462
BovineHD0200033099	2	113724761	8.08192e-06	5.09249	1230	0.000106549
BovineHD1200014261	12	51296561	8.11353e-06	5.09079	1231	0.000106635
BovineHD2000015762	20	57031644	8.1422e-06	5.08926	1232	0.000106722
BovineHD1900007578	19	25145469	8.1432e-06	5.08921	1233	0.000106809
BovineHD2300005184	23	19994247	8.14851e-06	5.08892	1234	0.000106895
BovineHD0100000909	1	3471349	8.15135e-06	5.08877	1235	0.000106982
BovineHD0300009396	3	29606483	8.15518e-06	5.08857	1236	0.000107068
BovineHD0600032350	6	109300590	8.16789e-06	5.08789	1237	0.000107155
BovineHD2300012470	23	43391168	8.16806e-06	5.08788	1238	0.000107242
BovineHD0800017071	8	56386846	8.17842e-06	5.08733	1239	0.000107328
BovineHD0100037375	1	130409265	8.23449e-06	5.08436	1240	0.000107415
BovineHD1600007700	16	26887233	8.24319e-06	5.0839	1241	0.000107502
ARS-BFGL-NGS-21074	18	18682829	8.26429e-06	5.08279	1242	0.000107588
BovineHD1000009475	10	28794417	8.27612e-06	5.08217	1243	0.000107675
BovineHD0500035943	5	48354853	8.27853e-06	5.08205	1244	0.000107761
BovineHD0500014019	5	48357494	8.27853e-06	5.08205	1245	0.000107848
BovineHD0800014363	8	47561502	8.2956e-06	5.08115	1246	0.000107935
BovineHD0400030482	4	106349734	8.31542e-06	5.08012	1247	0.000108021
BovineHD1300002473	13	9121056	8.31903e-06	5.07993	1248	0.000108108
BovineHD2100020741	21	69214358	8.32528e-06	5.0796	1249	0.000108195
BovineHD0500000773	5	3025206	8.33352e-06	5.07917	1250	0.000108281
ARS-BFGL-NGS-119427	22	37339049	8.34071e-06	5.0788	1251	0.000108368
BovineHD2600008391	26	31164966	8.35741e-06	5.07793	1252	0.000108454
BovineHD2000007337	20	24366156	8.36075e-06	5.07776	1253	0.000108541
BovineHD0400002558	4	8440282	8.3755e-06	5.07699	1254	0.000108628
BovineHD2000013285	20	47311717	8.3879e-06	5.07635	1255	0.000108714
BovineHD1600006000	16	20804625	8.38985e-06	5.07625	1256	0.000108801
BovineHD2400003815	24	13383760	8.38994e-06	5.07624	1257	0.000108888
BovineHD1200014091	12	50876047	8.48407e-06	5.0714	1258	0.000108974
BovineHD1100002629	11	7057176	8.49124e-06	5.07103	1259	0.000109061
BovineHD0500001296	5	4944465	8.51415e-06	5.06986	1260	0.000109147
BovineHD2300006046	23	23249086	8.52024e-06	5.06955	1261	0.000109234
BovineHD2300012320	23	41335957	8.53869e-06	5.06861	1262	0.000109321
BovineHD1300002294	13	8542635	8.56756e-06	5.06714	1263	0.000109407
BovineHD1300001449	13	5599027	8.57274e-06	5.06688	1264	0.000109494
BovineHD0800024692	8	81526498	8.58205e-06	5.06641	1265	0.000109581
BovineHD1300002296	13	8548839	8.58701e-06	5.06616	1266	0.000109667
BovineHD1000010884	10	34345551	8.60053e-06	5.06547	1267	0.000109754
BovineHD1000010885	10	34347838	8.60053e-06	5.06547	1268	0.00010984
BovineHD0500023285	5	82059007	8.62677e-06	5.06415	1269	0.000109927
BovineHD0200036031	2	123433138	8.62737e-06	5.06412	1270	0.000110014
BovineHD0500019275	5	68283771	8.63545e-06	5.06372	1271	0.0001101
BovineHD0600030879	6	116681330	8.65082e-06	5.06294	1272	0.000110187
BovineHD0700027737	7	92728144	8.66384e-06	5.06229	1273	0.000110274
BovineHD0500011539	5	40139474	8.66658e-06	5.06215	1274	0.00011036
BovineHD0200033691	2	116066152	8.67432e-06	5.06176	1275	0.000110447
BovineHD2300003460	23	13942074	8.67837e-06	5.06156	1276	0.000110533
BovineHD0800002995	8	9458363	8.68243e-06	5.06136	1277	0.00011062
BovineHD0800002999	8	9469204	8.68243e-06	5.06136	1278	0.000110707
BovineHD0800003000	8	9474892	8.68243e-06	5.06136	1279	0.000110793
BovineHD0400016921	4	61334818	8.69857e-06	5.06055	1280	0.00011088
BovineHD1700021451	17	71451216	8.69968e-06	5.0605	1281	0.000110967
BovineHD2600000901	26	4587402	8.69991e-06	5.06049	1282	0.000111053
BovineHD0700027736	7	92724403	8.71465e-06	5.05975	1283	0.00011114
BovineHD2800008178	28	30754723	8.72915e-06	5.05903	1284	0.000111226
BovineHD0600019451	6	68601225	8.73382e-06	5.0588	1285	0.000111313
BovineHD0500022049	5	77229170	8.75836e-06	5.05758	1286	0.0001114
BovineHD1300002939	13	10542797	8.76215e-06	5.05739	1287	0.000111486
BovineHD2300014521	23	49910782	8.76842e-06	5.05708	1288	0.000111573
BovineHD2300014237	23	48991133	8.77566e-06	5.05672	1289	0.00011166
BovineHD1400015304	14	52302154	8.77694e-06	5.05666	1290	0.000111746
BovineHD0900029365	9	99526275	8.78363e-06	5.05633	1291	0.000111833
BovineHD1400006490	14	20854662	8.8327e-06	5.05391	1292	0.000111919
BovineHD1400006740	14	21598977	8.92814e-06	5.04924	1293	0.000112006
BTA-93899-no-rs	3	39010474	8.93517e-06	5.0489	1294	0.000112093
BovineHD0100011580	1	40993207	8.99149e-06	5.04617	1295	0.000112179
BovineHD0100011581	1	40997855	8.99149e-06	5.04617	1296	0.000112266
BovineHD0100011583	1	41002591	8.99149e-06	5.04617	1297	0.000112353
BovineHD3000041355	X	132654320	9.00054e-06	5.04573	1298	0.000112439
BovineHD3000041361	X	132665491	9.00054e-06	5.04573	1299	0.000112526
BovineHD0400028186	4	99818025	9.01097e-06	5.04523	1300	0.000112612
BovineHD0400028187	4	99820192	9.01097e-06	5.04523	1301	0.000112699
BovineHD0800024685	8	81511049	9.02576e-06	5.04452	1302	0.000112786
BovineHD3000034660	X	116916589	9.03677e-06	5.04399	1303	0.000112872
BovineHD2900011270	29	36746581	9.06362e-06	5.0427	1304	0.000112959
BovineHD4100019045	29	36747492	9.06362e-06	5.0427	1305	0.000113046
BovineHD0600019883	6	69779601	9.11028e-06	5.04047	1306	0.000113132
BovineHD1300022468	13	76891094	9.14918e-06	5.03862	1307	0.000113219
BovineHD0600027846	6	98063528	9.16028e-06	5.03809	1308	0.000113305
BovineHD0600027847	6	98064231	9.16028e-06	5.03809	1309	0.000113392
BovineHD0100037366	1	130382338	9.17198e-06	5.03754	1310	0.000113479
BovineHD0100037371	1	130393897	9.17198e-06	5.03754	1311	0.000113565
BovineHD1600014785	16	52133107	9.20082e-06	5.03617	1312	0.000113652
BovineHD0500023431	5	82397672	9.2092e-06	5.03578	1313	0.000113739
BovineHD0900009929	9	35714412	9.24419e-06	5.03413	1314	0.000113825
BovineHD1000014042	10	46799599	9.30419e-06	5.03132	1315	0.000113912
BovineHD1100001533	11	4350597	9.3329e-06	5.02998	1316	0.000113998
BovineHD2200008754	22	30267394	9.33409e-06	5.02993	1317	0.000114085
BovineHD0300034700	3	118299671	9.33471e-06	5.0299	1318	0.000114172
ARS-BFGL-NGS-57914	18	43556735	9.345e-06	5.02942	1319	0.000114258
BovineHD1300001750	13	6668699	9.3552e-06	5.02895	1320	0.000114345
BovineHD2800012013	28	42233128	9.36907e-06	5.0283	1321	0.000114432
BovineHD0500023787	5	83568492	9.37882e-06	5.02785	1322	0.000114518
BovineHD0500001142	5	4440801	9.38709e-06	5.02747	1323	0.000114605
BovineHD0600018299	6	64682299	9.40486e-06	5.02665	1324	0.000114691
BovineHD1100023193	11	80815627	9.41527e-06	5.02617	1325	0.000114778
BovineHD0600021488	6	75858204	9.42027e-06	5.02594	1326	0.000114865
BovineHD0100018149	1	63650847	9.42687e-06	5.02563	1327	0.000114951
BovineHD1400020567	14	70997728	9.43043e-06	5.02547	1328	0.000115038
BovineHD1100011343	11	38608584	9.43421e-06	5.02529	1329	0.000115125
BovineHD1000024194	10	84336633	9.4371e-06	5.02516	1330	0.000115211
BovineHD1200007682	12	25425684	9.44574e-06	5.02476	1331	0.000115298
BovineHD0900005657	9	20689756	9.44644e-06	5.02473	1332	0.000115384
BovineHD0400031384	4	108877704	9.4884e-06	5.02281	1333	0.000115471
BovineHD1000010966	10	34596513	9.48946e-06	5.02276	1334	0.000115558
BovineHD1000013256	10	44174029	9.52956e-06	5.02093	1335	0.000115644
BovineHD2300008781	23	30651293	9.53877e-06	5.02051	1336	0.000115731
BovineHD3000004441	X	13794244	9.60806e-06	5.01736	1337	0.000115818
BovineHD1800008141	18	26250571	9.61706e-06	5.01696	1338	0.000115904
BovineHD1900002152	19	7733608	9.62574e-06	5.01657	1339	0.000115991
BovineHD1400006447	14	20669535	9.64261e-06	5.01581	1340	0.000116077
BovineHD1400006448	14	20673674	9.64261e-06	5.01581	1341	0.000116164
BovineHD1400006449	14	20675989	9.64261e-06	5.01581	1342	0.000116251
BovineHD0500020138	5	71314987	9.64526e-06	5.01569	1343	0.000116337
BovineHD1700012390	17	43812820	9.6481e-06	5.01556	1344	0.000116424
BovineHD1000025019	10	86972675	9.66278e-06	5.0149	1345	0.000116511
BovineHD2000012105	20	42115093	9.67097e-06	5.01453	1346	0.000116597
BovineHD2000012106	20	42115883	9.67097e-06	5.01453	1347	0.000116684
BovineHD0700018380	7	61549599	9.7026e-06	5.01311	1348	0.00011677
BovineHD4100002936	4	61552925	9.71021e-06	5.01277	1349	0.000116857
BovineHD1300000677	13	2565300	9.75645e-06	5.01071	1350	0.000116944
BovineHD1100011756	11	39988331	9.76623e-06	5.01027	1351	0.00011703
BovineHD2100009302	21	31849653	9.7794e-06	5.00969	1352	0.000117117
BovineHD2200007902	22	27371273	9.85994e-06	5.00613	1353	0.000117204
BovineHD2800005475	28	20227046	9.88479e-06	5.00503	1354	0.00011729
BTA-72136-no-rs	4	106557726	9.91836e-06	5.00356	1355	0.000117377
BTB-00072962	1	153113202	9.9475e-06	5.00229	1356	0.000117463
BovineHD4100018204	27	15083066	9.95795e-06	5.00183	1357	0.00011755
BovineHD1700012083	17	42584095	9.97881e-06	5.00092	1358	0.000117637
BovineHD0500013343	5	46229229	9.98708e-06	5.00056	1359	0.000117723
