# Supplementary material for: Meta-Analysis of Heifer Traits Identified Reproductive Pathways in Bos indicus Cattle
Source: Genes (Basel). 2021 May 18;12(5):768. doi: 10.3390/genes12050768 (PMC8157873; doi:10.3390/genes12050768)
Supplement: Supplementary file 1 [file genes-12-00768-s001.zip › genes-1192850-supplementary/Supplimentary Table S3.xlsx]

## Sheet: Gene List and Pathways
Table S3: Genes Mapped within 0.5 MB Region of Significant SNPs; Representative Biological Pathways of the Genes; Transcription Factors; and Genes Common Between Multi-Trait Meta-analysis and Transcriptomics and Proteomics.
Gene Stable ID	Gene Name	Gene Description	Chromosome	Gene Start (bp)	Transcription Factor	Transcription Co-factor	Chromatin Remodelling Factor	Common Multi-omics Genes	GnRH Signalling	Estrogen Signalling	Progesterone Mediated Oocyte Maturation	Ovarian Steroidogenesis	Glutamatergic Synapse	GABAergic Synapse	Calcium Signalling	cAMP Signalling	Cholinergic Synapse	Axon Guidance	Cytokine-Cytokine Receptor Interaction	MAPK Signallimg	PI3K-AKT Signalling	Focal Adhesion	Regulation of Actin Cytoskeleton	TGF-β Signalling	Olfactory Transduction	GOTERM Transcription-DNA Templated	GOTERM Translation	GOTERM Spermatogenesis
ENSBTAG00000021325	SLC19A3	solute carrier family 19 member 3	2	115812583	-	-	-	SLC19A3	-	-	-	-	-	-	-	-	-	-	-	-	-	-	-	-	-	-	-	-
ENSBTAG00000007127			2	115838391	-	-	-	-	-	-	-	-	-	-	-	-	-	-	-	-	-	-	-	-	-	-	-	-
ENSBTAG00000013315	ATP5F1B	ATP synthase F1 subunit beta	5	56789495	-	-	-	ATP5F1B	-	-	-	-	-	-	-	-	-	-	-	-	-	-	-	-	-	-	-	-
ENSBTAG00000021326	CCL20	C-C motif chemokine ligand 2	2	115948258	-	-	-	-	-	-	-	-	-	-	-	-	-	-	Cytokine-cytokine receptor interaction	-	-	-	-	-	-	-	-	-
ENSBTAG00000017840	BAZ2A	bromodomain adjacent to zinc finger domain 2A	5	56796775	MBD	-	-	-	-	-	-	-	-	-	-	-	-	-	-	-	-	-	-	-	-	-	-	-
ENSBTAG00000021327	DAW1	dynein assembly factor with WD repeats 1	2	115992779	-	-	-	-	-	-	-	-	-	-	-	-	-	-	-	-	-	-	-	-	-	-	-	-
ENSBTAG00000021328	SPHKAP	SPHK1 interactor, AKAP domain containing	2	116086973	-	-	-	-	-	-	-	-	-	-	-	-	-	-	-	-	-	-	-	-	-	-	-	-
ENSBTAG00000017830	RBMS2	RNA binding motif single stranded interacting protein 2	5	56836859	-	-	-	-	-	-	-	-	-	-	-	-	-	-	-	-	-	-	-	-	-	-	-	-
ENSBTAG00000009281	SPRYD4	SPRY domain containing 4	5	56893433	-	-	-	-	-	-	-	-	-	-	-	-	-	-	-	-	-	-	-	-	-	-	-	-
ENSBTAG00000000738	DAPK1	death associated protein kinase 1	8	80710910	-	-	-	-	-	-	-	-	-	-	-	-	-	-	-	-	-	-	-	-	-	-	-	-
ENSBTAG00000009284	GLS2	glutaminase 2	5	56910794	-	-	-	-	-	-	-	-	Glutamatergic Synapse	GABAergic Synapse	-	-	-	-	-	-	-	-	-	-	-	-	-	-
ENSBTAG00000016063	DNER	delta/notch like EGF repeat containing	2	117379818	-	-	-	-	-	-	-	-	-	-	-	-	-	-	-	-	-	-	-	-	-	-	-	-
ENSBTAG00000010127	MIP	major intrinsic protein of lens fiber	5	56934066	-	-	-	-	-	-	-	-	-	-	-	-	-	-	-	-	-	-	-	-	-	-	-	-
ENSBTAG00000049805			2	117768790	-	-	-	-	-	-	-	-	-	-	-	-	-	-	-	-	-	-	-	-	-	-	-	-
ENSBTAG00000039046	CD24	CD24 molecule	2	117785379	-	-	-	-	-	-	-	-	-	-	-	-	-	-	-	-	-	-	-	-	-	-	-	-
ENSBTAG00000000720	CTSL	cathepsin L	8	80974612	-	-	-	-	-	-	-	-	-	-	-	-	-	-	-	-	-	-	-	-	-	-	-	-
ENSBTAG00000020459	TIMELESS	timeless circadian regulator	5	56937139	-	-	-	-	-	-	-	-	-	-	-	-	-	-	-	-	-	-	-	-	-	-	-	-
ENSBTAG00000017808	ARSJ	arylsulfatase family member J	6	11555988	-	-	-	ARSJ	-	-	-	-	-	-	-	-	-	-	-	-	-	-	-	-	-	-	-	-
ENSBTAG00000004384	APOF	apolipoprotein F	5	56979557	-	-	-	-	-	-	-	-	-	-	-	-	-	-	-	-	-	-	-	-	-	-	-	-
ENSBTAG00000045969	APON	apolipoprotein N	5	56979557	-	-	-	-	-	-	-	-	-	-	-	-	-	-	-	-	-	-	-	-	-	-	-	-
ENSBTAG00000004380	STAT2	signal transducer and activator of transcription 2	5	56997911	STAT	-	-	-	-	-	-	-	-	-	-	-	-	-	-	-	-	-	-	-	-	Transcription DNA Templated	-	-
ENSBTAG00000021372	SEPTIN11	septin 11	6	91777290	-	-	-	-	-	-	-	-	-	-	-	-	-	-	-	-	-	-	-	-	-	-	-	-
ENSBTAG00000004378	IL23A	interleukin 23 subunit alpha	5	57009388	-	-	-	-	-	-	-	-	-	-	-	-	-	-	Cytokine-cytokine receptor interaction	-	-	-	-	-	-	-	-	-
ENSBTAG00000000699	AOPEP	aminopeptidase O (putative)	8	81197389	-	-	-	-	-	-	-	-	-	-	-	-	-	-	-	-	-	-	-	-	-	-	-	-
ENSBTAG00000004376	PAN2	poly(A) specific ribonuclease subunit PAN2	5	57015019	-	-	-	-	-	-	-	-	-	-	-	-	-	-	-	-	-	-	-	-	-	-	-	-
ENSBTAG00000000599	CCNI	cyclin I	6	91881488	-	-	-	-	-	-	-	-	-	-	-	-	-	-	-	-	-	-	-	-	-	-	-	-
ENSBTAG00000021768	CCNG2	cyclin G2	6	91993502	-	-	-	CCNG2	-	-	-	-	-	-	-	-	-	-	-	-	-	-	-	-	-	-	-	-
ENSBTAG00000004374	CNPY2	canopy FGF signaling regulator 2	5	57031093	-	-	-	CNPY2	-	-	-	-	-	-	-	-	-	-	-	-	-	-	-	-	-	-	-	-
ENSBTAG00000048934			6	92186997	-	-	-	-	-	-	-	-	-	-	-	-	-	-	-	-	-	-	-	-	-	-	-	-
ENSBTAG00000004371	CS	citrate synthase	5	57042171	-	-	-	CS	-	-	-	-	-	-	-	-	-	-	-	-	-	-	-	-	-	-	-	-
ENSBTAG00000021653	TRIP12	thyroid hormone receptor interactor 12	2	117811397	-	-	-	-	-	-	-	-	-	-	-	-	-	-	-	-	-	-	-	-	-	-	-	-
ENSBTAG00000008479	CXCL13	C-X-C motif chemokine ligand 13	6	92284631	-	-	-	-	-	-	-	-	-	-	-	-	-	-	Cytokine-cytokine receptor interaction	-	-	-	-	-	-	-	-	-
ENSBTAG00000004367	COQ10A	coenzyme Q1A	5	57065720	-	-	-	-	-	-	-	-	-	-	-	-	-	-	-	-	-	-	-	-	-	-	-	-
ENSBTAG00000017195	FANCC	FA complementation group C	8	81630504	-	-	-	-	-	-	-	-	-	-	-	-	-	-	-	-	-	-	-	-	-	-	-	-
ENSBTAG00000011762	ANKRD52	ankyrin repeat domain 52	5	57074995	-	-	-	-	-	-	-	-	-	-	-	-	-	-	-	-	-	-	-	-	-	-	-	-
ENSBTAG00000052361			5	57090764	-	-	-	-	-	-	-	-	-	-	-	-	-	-	-	-	-	-	-	-	-	-	-	-
ENSBTAG00000050537			1	76130415	-	-	-	-	-	-	-	-	-	-	-	-	-	-	-	-	-	-	-	-	-	-	-	-
ENSBTAG00000051592	GMNC	geminin coiled-coil domain containing	1	76376779	-	-	-	-	-	-	-	-	-	-	-	-	-	-	-	-	-	-	-	-	-	-	-	-
ENSBTAG00000002799	SLC39A5	solute carrier family 39 member 5	5	57091706	-	-	-	-	-	-	-	-	-	-	-	-	-	-	-	-	-	-	-	-	-	-	-	-
ENSBTAG00000005110	CADPS2	calcium dependent secretion activator 2	4	86734600	-	-	-	CADPS2	-	-	-	-	-	-	-	-	-	-	-	-	-	-	-	-	-	-	-	-
ENSBTAG00000002798	NABP2	nucleic acid binding protein 2	5	57097196	-	-	-	-	-	-	-	-	-	-	-	-	-	-	-	-	-	-	-	-	-	-	-	-
ENSBTAG00000014463	CAMK2D	calcium/calmodulin dependent protein kinase II delta	6	11800357	-	-	-	CAMK2D	GnRH Signalling	-	-	-	-	-	Calcium Signalling	cAMP Signalling	Cholinergic Synapse	-	-	-	-	-	-	-	Olfactory Transduction	-	-	-
ENSBTAG00000026754	RNF41	ring finger protein 41	5	57103613	-	-	-	-	-	-	-	-	-	-	-	-	-	-	-	-	-	-	-	-	-	-	-	-
ENSBTAG00000032049	TAS2R16	taste 2 receptor member 16	4	87407411	-	-	-	-	-	-	-	-	-	-	-	-	-	-	-	-	-	-	-	-	-	-	-	-
ENSBTAG00000014697	SMARCC2	SWI/SNF related, matrix associated, actin dependent regulator of chromatin subfamily c member 2	5	57140987	MYB	-	-	-	-	-	-	-	-	-	-	-	-	-	-	-	-	-	-	-	-	-	-	-
ENSBTAG00000006674	SLC13A1	solute carrier family 13 member 1	4	87464059	-	-	-	-	-	-	-	-	-	-	-	-	-	-	-	-	-	-	-	-	-	-	-	-
ENSBTAG00000010799	MYL6	myosin light chain 6	5	57161869	-	-	-	MYL6	-	-	-	-	-	-	-	-	-	-	-	-	-	-	-	-	-	-	-	-
ENSBTAG00000031217	MYL6B	myosin light chain 6B	5	57165321	-	-	-	-	-	-	-	-	-	-	-	-	-	-	-	-	-	-	-	-	-	-	-	-
ENSBTAG00000001511	BCL6	BCL6 transcription repressor	1	79558314	ZBTB	-	-	-	-	-	-	-	-	-	-	-	-	-	-	-	-	-	-	-	-	-	-	Spermatogenesis
ENSBTAG00000003179	RTP2	receptor transporter protein 2	1	79629615	-	-	-	-	-	-	-	-	-	-	-	-	-	-	-	-	-	-	-	-	-	-	-	-
ENSBTAG00000009543	ESYT1	extended synaptotagmin 1	5	57179946	-	-	-	ESYT1	-	-	-	-	-	-	-	-	-	-	-	-	-	-	-	-	-	-	-	-
ENSBTAG00000017312	SST	somatostatin	1	79657444	-	-	-	-	-	-	-	-	-	-	-	-	-	-	-	-	-	-	-	-	-	-	-	-
ENSBTAG00000009542	ZC3H10	zinc finger CCCH-type containing 1	5	57197914	-	-	-	-	-	-	-	-	-	-	-	-	-	-	-	-	-	-	-	-	-	-	-	-
ENSBTAG00000032265	RTP4	receptor transporter protein 4	1	79911983	-	-	-	-	-	-	-	-	-	-	-	-	-	-	-	-	-	-	-	-	-	-	-	-
ENSBTAG00000010451	PA2G4	proliferation-associated 2G4	5	57208094	-	Transcription_Cofactors	-	-	-	-	-	-	-	-	-	-	-	-	-	-	-	-	-	-	-	-	-	-
ENSBTAG00000003349	JAKMIP2	janus kinase and microtubule interacting protein 2	7	58816369	-	-	-	-	-	-	-	-	-	-	-	-	-	-	-	-	-	-	-	-	-	-	-	-
ENSBTAG00000015558	SPINK1	serine peptidase inhibitor Kazal type 1	7	59050296	-	-	-	-	-	-	-	-	-	-	-	-	-	-	-	-	-	-	-	-	-	-	-	-
ENSBTAG00000004153	SCGB3A2	secretoglobin family 3A member 2	7	59111440	-	-	-	-	-	-	-	-	-	-	-	-	-	-	-	-	-	-	-	-	-	-	-	-
ENSBTAG00000015465	C7H5orf46	chromosome 7 C5orf46 homolog	7	59134895	-	-	-	-	-	-	-	-	-	-	-	-	-	-	-	-	-	-	-	-	-	-	-	-
ENSBTAG00000007035	CCER1	coiled-coil glutamate rich protein 1	5	20831998	-	-	-	-	-	-	-	-	-	-	-	-	-	-	-	-	-	-	-	-	-	-	-	-
ENSBTAG00000019140	SPINK5	serine peptidase inhibitor Kazal type 5	7	59323453	-	-	-	-	-	-	-	-	-	-	-	-	-	-	-	-	-	-	-	-	-	-	-	-
ENSBTAG00000007990	EPYC	epiphycan	5	20843517	-	-	-	-	-	-	-	-	-	-	-	-	-	-	-	-	-	-	-	-	-	-	-	-
ENSBTAG00000014340	KERA	keratocan	5	20929215	-	-	-	-	-	-	-	-	-	-	-	-	-	-	-	-	-	-	-	-	-	-	-	-
ENSBTAG00000001745	LUM	lumican	5	20971289	-	-	-	LUM	-	-	-	-	-	-	-	-	-	-	-	-	-	-	-	-	-	-	-	-
ENSBTAG00000003505	DCN	decorin	5	21014376	-	-	-	DCN	-	-	-	-	-	-	-	-	-	-	-	-	-	-	-	TGF-β Signalling	-	-	-	-
ENSBTAG00000016619	MIS18A	MIS18 kinetochore protein A	1	3209824	-	-	-	-	-	-	-	-	-	-	-	-	-	-	-	-	-	-	-	-	-	-	-	-
ENSBTAG00000010692	SND1	staphylococcal nuclease and tudor domain containing 1	4	91873756	-	Transcription_Cofactors	-	SND1	-	-	-	-	-	-	-	-	-	-	-	-	-	-	-	-	-	Transcription DNA Templated	-	-
ENSBTAG00000017531	FETUB	fetuin B	1	80560914	-	-	-	FETUB	-	-	-	-	-	-	-	-	-	-	-	-	-	-	-	-	-	-	-	-
ENSBTAG00000000522	AHSG	alpha 2-HS glycoprotein	1	80611849	-	-	-	AHSG	-	-	-	-	-	-	-	-	-	-	-	-	-	-	-	-	-	-	-	-
ENSBTAG00000010704	LRRC4	leucine rich repeat containing 4	4	92143302	-	-	-	LRRC4	-	-	-	-	-	-	-	-	-	Axon Guidance	-	-	-	-	-	-	-	-	-	-
ENSBTAG00000014911	LEP	leptin	4	92436922	-	-	-	-	-	-	-	-	-	-	-	-	-	-	Cytokine-cytokine receptor interaction	-	-	-	-	-	-	-	-	-
ENSBTAG00000003151	DNAJB11	DnaJ heat shock protein family (Hsp4) member B11	1	80643739	-	-	-	DNAJB11	-	-	-	-	-	-	-	-	-	-	-	-	-	-	-	-	-	-	-	-
ENSBTAG00000017001	RBM28	RNA binding motif protein 28	4	92499373	-	-	-	-	-	-	-	-	-	-	-	-	-	-	-	-	-	-	-	-	-	-	-	-
ENSBTAG00000003143	TBCCD1	TBCC domain containing 1	1	80666383	-	-	-	-	-	-	-	-	-	-	-	-	-	-	-	-	-	-	-	-	-	-	-	-
ENSBTAG00000003140	CRYGS	crystallin gamma S	1	80690735	-	-	-	-	-	-	-	-	-	-	-	-	-	-	-	-	-	-	-	-	-	-	-	-
ENSBTAG00000017407	HSF2BP	heat shock transcription factor 2 binding protein	1	143641658	-	-	-	-	-	-	-	-	-	-	-	-	-	-	-	-	-	-	-	-	-	-	-	Spermatogenesis
ENSBTAG00000017418	RRP1B	ribosomal RNA processing 1B	1	143729215	-	-	-	-	-	-	-	-	-	-	-	-	-	-	-	-	-	-	-	-	-	-	-	-
ENSBTAG00000018186	PDXK	pyridoxal kinase	1	143782380	-	-	-	PDXK	-	-	-	-	-	-	-	-	-	-	-	-	-	-	-	-	-	-	-	-
ENSBTAG00000018189	CSTB	cystatin B (stefin B)	1	143819489	-	-	-	CSTB	-	-	-	-	-	-	-	-	-	-	-	-	-	-	-	-	-	-	-	-
ENSBTAG00000000524	CSTB	cystatin B (stefin B)	1	143846935	-	-	-	CSTB	-	-	-	-	-	-	-	-	-	-	-	-	-	-	-	-	-	-	-	-
ENSBTAG00000003981	RRP1	ribosomal RNA processing 1	1	143851101	-	-	-	-	-	-	-	-	-	-	-	-	-	-	-	-	-	-	-	-	-	-	-	-
ENSBTAG00000010560	PROK1	prokineticin 1	3	32969972	-	-	-	-	-	-	-	-	-	-	-	-	-	-	-	-	-	-	-	-	-	-	-	-
ENSBTAG00000020762	HUNK	hormonally up-regulated Neu-associated kinase	1	3501645	-	-	-	HUNK	-	-	-	-	-	-	-	-	-	-	-	-	-	-	-	-	-	-	-	-
ENSBTAG00000014970	LAMTOR5	late endosomal/lysosomal adaptor, MAPK and MTOR activator 5	3	33026800	-	-	-	-	-	-	-	-	-	-	-	-	-	-	-	-	-	-	-	-	-	-	-	-
ENSBTAG00000015380	SLC16A4	solute carrier family 16 member 4	3	33044290	-	-	-	-	-	-	-	-	-	-	-	-	-	-	-	-	-	-	-	-	-	-	-	-
ENSBTAG00000012555	RBM15	RNA binding motif protein 15	3	33088523	-	-	-	-	-	-	-	-	-	-	-	-	-	-	-	-	-	-	-	-	-	-	-	-
ENSBTAG00000007352	KCNC4	potassium voltage-gated channel subfamily C member 4	3	33193740	-	-	-	-	-	-	-	-	-	-	-	-	-	-	-	-	-	-	-	-	-	-	-	-
ENSBTAG00000001981	SLC6A17	solute carrier family 6 member 17	3	33226163	-	-	-	-	-	-	-	-	-	-	-	-	-	-	-	-	-	-	-	-	-	-	-	-
ENSBTAG00000047825		olfactory receptor 6C2	5	58067915	-	-	-	-	-	-	-	-	-	-	-	-	-	-	-	-	-	-	-	-	Olfactory Transduction	-	-	-
ENSBTAG00000052093		olfactory receptor, family 6, subfamily C, member 2-like	5	58099644	-	-	-	-	-	-	-	-	-	-	-	-	-	-	-	-	-	-	-	-	Olfactory Transduction	-	-	-
ENSBTAG00000049329		olfactory receptor 6C2	5	58112291	-	-	-	-	-	-	-	-	-	-	-	-	-	-	-	-	-	-	-	-	Olfactory Transduction	-	-	-
ENSBTAG00000051156		olfactory receptor 6C2	5	58126697	-	-	-	-	-	-	-	-	-	-	-	-	-	-	-	-	-	-	-	-	-	-	-	-
ENSBTAG00000020456	AGPAT3	1-acylglycerol-3-phosphate O-acyltransferase 3	1	143941826	-	-	-	AGPAT3	-	-	-	-	-	-	-	-	-	-	-	-	-	-	-	-	-	-	-	-
ENSBTAG00000046778		olfactory receptor, family 6, subfamily C, member 2	5	58179582	-	-	-	-	-	-	-	-	-	-	-	-	-	-	-	-	-	-	-	-	Olfactory Transduction	-	-	-
ENSBTAG00000007100	TRAPPC10	trafficking protein particle complex 1	1	144056126	-	-	-	-	-	-	-	-	-	-	-	-	-	-	-	-	-	-	-	-	-	-	-	-
ENSBTAG00000007105		PWP2 small subunit processome component	1	144134113	-	-	-	-	-	-	-	-	-	-	-	-	-	-	-	-	-	-	-	-	-	-	-	-
ENSBTAG00000007106	GATD3A	glutamine amidotransferase like class 1 domain containing 3A	1	144148919	-	-	-	GATD3A	-	-	-	-	-	-	-	-	-	-	-	-	-	-	-	-	-	-	-	-
ENSBTAG00000005091	DGKG	diacylglycerol kinase gamma	1	80873608	-	-	-	-	-	-	-	-	-	-	-	-	-	-	-	-	-	-	-	-	-	-	-	-
ENSBTAG00000016389	UBL4B	ubiquitin like 4B	3	33316136	-	-	-	-	-	-	-	-	-	-	-	-	-	-	-	-	-	-	-	-	-	-	-	-
ENSBTAG00000020966	ALX3	ALX homeobox 3	3	33360536	Homeobox	-	-	-	-	-	-	-	-	-	-	-	-	-	-	-	-	-	-	-	-	-	-	-
ENSBTAG00000048295		olfactory receptor, family 6, subfamily C, member 68	5	58207468	-	-	-	-	-	-	-	-	-	-	-	-	-	-	-	-	-	-	-	-	Olfactory Transduction	-	-	-
ENSBTAG00000050480		olfactory receptor 791-like	5	58271115	-	-	-	-	-	-	-	-	-	-	-	-	-	-	-	-	-	-	-	-	Olfactory Transduction	-	-	-
ENSBTAG00000051165		olfactory receptor 6C2	5	58285201	-	-	-	-	-	-	-	-	-	-	-	-	-	-	-	-	-	-	-	-	Olfactory Transduction	-	-	-
ENSBTAG00000049219		olfactory receptor 6C1	5	58418220	-	-	-	-	-	-	-	-	-	-	-	-	-	-	-	-	-	-	-	-	Olfactory Transduction	-	-	-
ENSBTAG00000051274		olfactory receptor 6C2	5	58448566	-	-	-	-	-	-	-	-	-	-	-	-	-	-	-	-	-	-	-	-	Olfactory Transduction	-	-	-
ENSBTAG00000048779		olfactory receptor, family 6, subfamily C, member 68	5	58463626	-	-	-	-	-	-	-	-	-	-	-	-	-	-	-	-	-	-	-	-	-	-	-	-
ENSBTAG00000006313	OR6C76	olfactory receptor, family 6, subfamily C, member 76	5	58516084	-	-	-	-	-	-	-	-	-	-	-	-	-	-	-	-	-	-	-	-	Olfactory Transduction	-	-	-
ENSBTAG00000053837	OR6C75	olfactory receptor, family 6, subfamily C, member 75	5	58550539	-	-	-	-	-	-	-	-	-	-	-	-	-	-	-	-	-	-	-	-	Olfactory Transduction	-	-	-
ENSBTAG00000053002		olfactory receptor 1X1-like	3	11194283	-	-	-	-	-	-	-	-	-	-	-	-	-	-	-	-	-	-	-	-	Olfactory Transduction	-	-	-
ENSBTAG00000051535		olfactory receptor 1X1	3	11203426	-	-	-	-	-	-	-	-	-	-	-	-	-	-	-	-	-	-	-	-	Olfactory Transduction	-	-	-
ENSBTAG00000039494	OR6P1	olfactory receptor, family 6, subfamily P, member 1	3	11222817	-	-	-	-	-	-	-	-	-	-	-	-	-	-	-	-	-	-	-	-	Olfactory Transduction	-	-	-
ENSBTAG00000038894	OR6Y1	olfactory receptor, family 6, subfamily Y, member 1	3	11237660	-	-	-	-	-	-	-	-	-	-	-	-	-	-	-	-	-	-	-	-	Olfactory Transduction	-	-	-
ENSBTAG00000023247		olfactory receptor, family 1, subfamily R, member 2-like	3	11295134	-	-	-	-	-	-	-	-	-	-	-	-	-	-	-	-	-	-	-	-	Olfactory Transduction	-	-	-
ENSBTAG00000020964	STRIP1	striatin interacting protein 1	3	33374163	-	-	-	-	-	-	-	-	-	-	-	-	-	-	-	-	-	-	-	-	-	-	-	-
ENSBTAG00000049967		olfactory receptor, family 1, subfamily K, member 1	3	11315042	-	-	-	-	-	-	-	-	-	-	-	-	-	-	-	-	-	-	-	-	Olfactory Transduction	-	-	-
ENSBTAG00000023556	OR10K2	olfactory receptor, family 1, subfamily K, member 2	3	11341077	-	-	-	-	-	-	-	-	-	-	-	-	-	-	-	-	-	-	-	-	Olfactory Transduction	-	-	-
ENSBTAG00000026848			3	11350806	-	-	-	-	-	-	-	-	-	-	-	-	-	-	-	-	-	-	-	-	-	-	-	-
ENSBTAG00000017778	OR10R2	olfactory receptor family 1 subfamily R member 2	3	11365444	-	-	-	-	-	-	-	-	-	-	-	-	-	-	-	-	-	-	-	-	Olfactory Transduction	-	-	-
ENSBTAG00000039366		CD1a molecule-like	3	11417226	-	-	-	-	-	-	-	-	-	-	-	-	-	-	-	-	-	-	-	-	-	-	-	-
ENSBTAG00000022556		olfactory receptor 1K1	3	11492692	-	-	-	-	-	-	-	-	-	-	-	-	-	-	-	-	-	-	-	-	Olfactory Transduction	-	-	-
ENSBTAG00000049745		olfactory receptor 1K1	3	11525042	-	-	-	-	-	-	-	-	-	-	-	-	-	-	-	-	-	-	-	-	Olfactory Transduction	-	-	-
ENSBTAG00000037807		olfactory receptor 1T2	3	11559107	-	-	-	-	-	-	-	-	-	-	-	-	-	-	-	-	-	-	-	-	Olfactory Transduction	-	-	-
ENSBTAG00000007297	OR10T2	olfactory receptor, family 1, subfamily T, member 2	3	11574736	-	-	-	-	-	-	-	-	-	-	-	-	-	-	-	-	-	-	-	-	Olfactory Transduction	-	-	-
ENSBTAG00000009421	CD1E	CD1e molecule	3	11606607	-	-	-	CD1E	-	-	-	-	-	-	-	-	-	-	-	-	-	-	-	-	-	-	-	-
ENSBTAG00000038366	CD1B5	T-cell surface glycoprotein CD1b-1-like	3	11633891	-	-	-	-	-	-	-	-	-	-	-	-	-	-	-	-	-	-	-	-	-	-	-	-
ENSBTAG00000018893	AHCYL1	adenosylhomocysteinase like 1	3	33403800	-	-	-	-	-	-	-	-	-	-	-	-	-	-	-	-	-	-	-	-	-	-	-	-
ENSBTAG00000000963		T-cell surface glycoprotein CD1b-1-like	3	11665406	-	-	-	-	-	-	-	-	-	-	-	-	-	-	-	-	-	-	-	-	-	-	-	-
ENSBTAG00000000283	CSF1	colony stimulating factor 1	3	33488957	-	-	-	-	-	-	-	-	-	-	-	-	-	-	Cytokine-cytokine receptor interaction	-	PI3K-AKT Signalling	-	-	-	-	-	-	-
ENSBTAG00000015073	CRPPA	CDP-L-ribitol pyrophosphorylase A	4	24500692	-	-	-	-	-	-	-	-	-	-	-	-	-	-	-	-	-	-	-	-	-	-	-	-
ENSBTAG00000052202	KRTAP27-1	keratin associated protein 27-1	1	5627779	-	-	-	-	-	-	-	-	-	-	-	-	-	-	-	-	-	-	-	-	-	-	-	-
ENSBTAG00000046384	KRTAP24-1	keratin associated protein 24-1	1	5689903	-	-	-	-	-	-	-	-	-	-	-	-	-	-	-	-	-	-	-	-	-	-	-	-
ENSBTAG00000005377	SOSTDC1	sclerostin domain containing 1	4	24961801	-	-	-	SOSTDC1	-	-	-	-	-	-	-	-	-	-	-	-	-	-	-	-	-	-	-	-
ENSBTAG00000034091	LRRC72	leucine rich repeat containing 72	4	25025019	-	-	-	-	-	-	-	-	-	-	-	-	-	-	-	-	-	-	-	-	-	-	-	-
ENSBTAG00000039820	CLDN8	claudin 8	1	5770225	-	-	-	-	-	-	-	-	-	-	-	-	-	-	-	-	-	-	-	-	-	-	-	-
ENSBTAG00000039255	CLDN17	claudin 17	1	5830120	-	-	-	-	-	-	-	-	-	-	-	-	-	-	-	-	-	-	-	-	-	-	-	-
ENSBTAG00000010980	ANKMY2	ankyrin repeat and MYND domain containing 2	4	25090913	-	-	-	-	-	-	-	-	-	-	-	-	-	-	-	-	-	-	-	-	-	-	-	-
ENSBTAG00000014262	BZW2	basic leucine zipper and W2 domains 2	4	25130690	-	-	-	-	-	-	-	-	-	-	-	-	-	-	-	-	-	-	-	-	-	-	-	-
ENSBTAG00000012805	TSPAN13	tetraspanin 13	4	25245149	-	-	-	-	-	-	-	-	-	-	-	-	-	-	-	-	-	-	-	-	-	-	-	-
ENSBTAG00000024406	AGR2	anterior gradient 2, protein disulphide isomerase family member	4	25290663	-	-	-	-	-	-	-	-	-	-	-	-	-	-	-	-	-	-	-	-	-	-	-	-
ENSBTAG00000012943	PPARGC1B	PPARG coactivator 1 beta	7	61073587	-	Transcription_Cofactors	-	PPARGC1B	-	-	-	-	-	-	-	-	-	-	-	-	-	-	-	-	-	-	-	-
ENSBTAG00000018607	TSPEAR	thrombospondin type laminin G domain and EAR repeats	1	144441578	-	-	-	-	-	-	-	-	-	-	-	-	-	-	-	-	-	-	-	-	-	-	-	-
ENSBTAG00000024960		antigen-presenting glycoprotein CD1d	3	12021859	-	-	-	-	-	-	-	-	-	-	-	-	-	-	-	-	-	-	-	-	-	-	-	-
ENSBTAG00000040291	KRTAP10-8	keratin associated protein 1-8	1	144560582	-	-	-	-	-	-	-	-	-	-	-	-	-	-	-	-	-	-	-	-	-	-	-	-
ENSBTAG00000053056		keratin-associated protein 1-12	1	144570008	-	-	-	-	-	-	-	-	-	-	-	-	-	-	-	-	-	-	-	-	-	-	-	-
ENSBTAG00000018610	KRTAP12-2	keratin associated protein 12-2	1	144579697	-	-	-	-	-	-	-	-	-	-	-	-	-	-	-	-	-	-	-	-	-	-	-	-
ENSBTAG00000038263		T-cell surface glycoprotein CD1a-like	3	12079228	-	-	-	-	-	-	-	-	-	-	-	-	-	-	-	-	-	-	-	-	-	-	-	-
ENSBTAG00000051778		keratin-associated protein 12-1-like	1	144597151	-	-	-	-	-	-	-	-	-	-	-	-	-	-	-	-	-	-	-	-	-	-	-	-
ENSBTAG00000034854	GRIK1	glutamate ionotropic receptor kainate type subunit 1	1	6112447	-	-	-	-	-	-	-	-	Glutamatergic Synapse	-	-	-	-	-	-	-	-	-	-	-	-	-	-	-
ENSBTAG00000050038			1	144605123	-	-	-	-	-	-	-	-	-	-	-	-	-	-	-	-	-	-	-	-	-	-	-	-
ENSBTAG00000048090	UBE2G2	ubiquitin conjugating enzyme E2 G2	1	144659041	-	-	-	UBE2G2	-	-	-	-	-	-	-	-	-	-	-	-	-	-	-	-	-	-	-	-
ENSBTAG00000017321	SUMO3	small ubiquitin like modifier 3	1	144687135	-	-	-	-	-	-	-	-	-	-	-	-	-	-	-	-	-	-	-	-	-	-	-	-
ENSBTAG00000012945	PDE6A	phosphodiesterase 6A	7	61195051	-	-	-	-	-	-	-	-	-	-	-	-	-	-	-	-	-	-	-	-	-	-	-	-
ENSBTAG00000014615	SLC26A2	solute carrier family 26 member 2	7	61294681	-	-	-	-	-	-	-	-	-	-	-	-	-	-	-	-	-	-	-	-	-	-	-	-
ENSBTAG00000005799	KIRREL1	kirre like nephrin family adhesion molecule 1	3	12272293	-	-	-	-	-	-	-	-	-	-	-	-	-	-	-	-	-	-	-	-	-	-	-	-
ENSBTAG00000005209	VPS8	VPS8 subunit of CORVET complex	1	82116216	-	-	-	-	-	-	-	-	-	-	-	-	-	-	-	-	-	-	-	-	-	-	-	-
ENSBTAG00000004139	BACH1	BTB domain and CNC homolog 1	1	6815185	TF_bZIP	-	-	-	-	-	-	-	-	-	-	-	-	-	-	-	-	-	-	-	-	-	-	-
ENSBTAG00000012768	HMGXB3	HMG-box containing 3	7	61322505	HMG	-	-	-	-	-	-	-	-	-	-	-	-	-	-	-	-	-	-	-	-	-	-	-
ENSBTAG00000050932			1	82384309	-	-	-	-	-	-	-	-	-	-	-	-	-	-	-	-	-	-	-	-	-	-	-	-
ENSBTAG00000019014	MAGEF1	MAGE family member F1	1	82499645	-	-	-	-	-	-	-	-	-	-	-	-	-	-	-	-	-	-	-	-	-	-	-	-
ENSBTAG00000021771	PTTG1IP	PTTG1 interacting protein	1	144713171	-	-	-	-	-	-	-	-	-	-	-	-	-	-	-	-	-	-	-	-	-	-	-	-
ENSBTAG00000012771	CSF1R	colony stimulating factor 1 receptor	7	61380054	-	-	-	-	-	-	-	-	-	-	-	-	-	-	Cytokine-cytokine receptor interaction	-	PI3K-AKT Signalling	-	-	-	-	-	-	-
ENSBTAG00000005313	EPHB3	EPH receptor B3	1	82610922	-	-	-	-	-	-	-	-	-	-	-	-	-	Axon Guidance	-	-	-	-	-	-	-	-	-	-
ENSBTAG00000008343		uncharacterized LOC524771	1	82703621	-	-	-	-	-	-	-	-	-	-	-	-	-	-	-	-	-	-	-	-	-	-	-	-
ENSBTAG00000002804	PDGFRB	platelet derived growth factor receptor beta	7	61474501	-	-	-	-	-	-	-	-	-	-	Calcium Signalling	-	-	-	-	MAPK Signalling	PI3K-AKT Signalling	Focal Adhesion	Regulation of Actin Cytoskeleton	-	-	-	-	-
ENSBTAG00000012014	CDX1	caudal type homeobox 1	7	61521982	Homeobox	-	-	-	-	-	-	-	-	-	-	-	-	-	-	-	-	-	-	-	-	-	-	-
ENSBTAG00000017060	ITGB2	integrin subunit beta 2	1	144759527	-	-	-	ITGB2	-	-	-	-	-	-	-	-	-	-	-	-	-	-	Regulation of Actin Cytoskeleton	-	-	-	-	-
ENSBTAG00000000910	SLC6A7	solute carrier family 6 member 7	7	61545949	-	-	-	SLC6A7	-	-	-	-	-	-	-	-	-	-	-	-	-	-	-	-	-	-	-	-
ENSBTAG00000017010	FAM207A	family with sequence similarity 27 member A	1	144809574	-	-	-	-	-	-	-	-	-	-	-	-	-	-	-	-	-	-	-	-	-	-	-	-
ENSBTAG00000010546	LIN54	lin-54 DREAM MuvB core complex component	6	97753005	-	Transcription_Cofactors	-	-	-	-	-	-	-	-	-	-	-	-	-	-	-	-	-	-	-	-	-	-
ENSBTAG00000017486	ADARB1	adenosine deaminase RNA specific B1	1	144937738	-	-	-	-	-	-	-	-	-	-	-	-	-	-	-	-	-	-	-	-	-	-	-	-
ENSBTAG00000006950	COPS4	COP9 signalosome subunit 4	6	97836116	-	-	-	COPS4	-	-	-	-	-	-	-	-	-	-	-	-	-	-	-	-	-	-	-	-
ENSBTAG00000031750	PLAC8B	placenta specific 8 B	6	97881687	-	-	-	-	-	-	-	-	-	-	-	-	-	-	-	-	-	-	-	-	-	-	-	-
ENSBTAG00000009849	PLAC8A	placenta specific 8 A	6	97946767	-	-	-	-	-	-	-	-	-	-	-	-	-	-	-	-	-	-	-	-	-	-	-	-
ENSBTAG00000000201	LTN1	listerin E3 ubiquitin protein ligase 1	1	7183913	-	-	-	-	-	-	-	-	-	-	-	-	-	-	-	-	-	-	-	-	-	-	-	-
ENSBTAG00000038433		late histone H2B.L4	1	7246094	-	-	-	-	-	-	-	-	-	-	-	-	-	-	-	-	-	-	-	-	-	-	-	-
ENSBTAG00000049232			3	13615351	-	-	-	-	-	-	-	-	-	-	-	-	-	-	-	-	-	-	-	-	-	-	-	-
ENSBTAG00000001412	N6AMT1	N-6 adenine-specific DNA methyltransferase 1	1	7259998	-	-	-	-	-	-	-	-	-	-	-	-	-	-	-	-	-	-	-	-	-	-	-	-
ENSBTAG00000005744	COQ2	coenzyme Q2, polyprenyltransferase	6	98037930	-	-	-	-	-	-	-	-	-	-	-	-	-	-	-	-	-	-	-	-	-	-	-	-
ENSBTAG00000046700			6	98059818	-	-	-	-	-	-	-	-	-	-	-	-	-	-	-	-	-	-	-	-	-	-	-	-
ENSBTAG00000020087	CAMK2A	calcium/calmodulin dependent protein kinase II alpha	7	61574371	-	-	-	CAMK2A	GnRH Signalling	-	-	-	-	-	Calcium Signalling	cAMP Signalling	Cholinergic Synapse	-	-	-	-	-	-	-	Olfactory Transduction	-	-	-
ENSBTAG00000005745	HPSE	heparanase	6	98072170	-	-	-	HPSE	-	-	-	-	-	-	-	-	-	-	-	-	-	-	-	-	-	-	-	-
ENSBTAG00000012834	ARSI	arylsulfatase family member I	7	61647116	-	-	-	-	-	-	-	-	-	-	-	-	-	-	-	-	-	-	-	-	-	-	-	-
ENSBTAG00000012355	RNF220	ring finger protein 22	3	101373593	-	-	-	-	-	-	-	-	-	-	-	-	-	-	-	-	-	-	-	-	-	-	-	-
ENSBTAG00000015224	TCOF1	treacle ribosome biogenesis factor 1	7	61708261	-	-	-	-	-	-	-	-	-	-	-	-	-	-	-	-	-	-	-	-	-	-	-	-
ENSBTAG00000015228	CD74	CD74 molecule	7	61747923	-	-	-	-	-	-	-	-	-	-	-	-	-	-	-	-	-	-	-	-	-	-	-	-
ENSBTAG00000018151	HELQ	helicase, POLQ like	6	98186192	-	-	-	-	-	-	-	-	-	-	-	-	-	-	-	-	-	-	-	-	-	-	-	-
ENSBTAG00000008570	RPS14	ribosomal protein S14	7	61760781	-	-	-	-	-	-	-	-	-	-	-	-	-	-	-	-	-	-	-	-	-	-	Translation	-
ENSBTAG00000018155	MRPS18C	mitochondrial ribosomal protein S18C	6	98226288	-	-	-	-	-	-	-	-	-	-	-	-	-	-	-	-	-	-	-	-	-	-	-	-
ENSBTAG00000015559	ERI3	ERI1 exoribonuclease family member 3	3	101700924	-	-	-	-	-	-	-	-	-	-	-	-	-	-	-	-	-	-	-	-	-	-	-	-
ENSBTAG00000014076	ABRAXAS1	abraxas 1, BRCA1 A complex subunit	6	98233356	-	-	-	-	-	-	-	-	-	-	-	-	-	-	-	-	-	-	-	-	-	-	-	-
ENSBTAG00000017592	GPAT3	glycerol-3-phosphate acyltransferase 3	6	98289617	-	-	-	GPAT3	-	-	-	-	-	-	-	-	-	-	-	-	-	-	-	-	-	-	-	-
ENSBTAG00000002518	NKX6-1	NK6 homeobox 1	6	99306821	Homeobox	-	-	-	-	-	-	-	-	-	-	-	-	-	-	-	-	-	-	-	-	-	-	-
ENSBTAG00000045787	CDS1	CDP-diacylglycerol synthase 1	6	99411738	-	-	-	-	-	-	-	-	-	-	-	-	-	-	-	-	-	-	-	-	-	-	-	-
ENSBTAG00000005912	DMAP1	DNA methyltransferase 1 associated protein 1	3	101832496	-	Transcription_Cofactors	-	-	-	-	-	-	-	-	-	-	-	-	-	-	-	-	-	-	-	-	-	-
ENSBTAG00000048886			3	101855023	-	-	-	-	-	-	-	-	-	-	-	-	-	-	-	-	-	-	-	-	-	-	-	-
ENSBTAG00000053831		solute carrier family 25 (mitochondrial carrier; phosphate carrier), member 24-like	3	34922810	-	-	-	-	-	-	-	-	-	-	-	-	-	-	-	-	-	-	-	-	-	-	-	-
ENSBTAG00000003752	SLC25A24	solute carrier family 25 member 24	3	35038387	-	-	-	-	-	-	-	-	-	-	-	-	-	-	-	-	-	-	-	-	-	-	Translation	-
ENSBTAG00000003148	MCM3AP	minichromosome maintenance complex component 3 associated protein	1	145931228	-	-	-	-	-	-	-	-	-	-	-	-	-	-	-	-	-	-	-	-	-	-	-	-
ENSBTAG00000003161	YBEY	ybeY metalloendoribonuclease	1	145972840	-	-	-	-	-	-	-	-	-	-	-	-	-	-	-	-	-	-	-	-	-	-	-	-
ENSBTAG00000021984	C1H21orf58	chromosome 1 C21orf58 homolog	1	145988468	-	-	-	-	-	-	-	-	-	-	-	-	-	-	-	-	-	-	-	-	-	-	-	-
ENSBTAG00000030670	PCNT	pericentrin	1	146001886	-	-	-	-	-	-	-	-	-	-	-	-	-	-	-	-	-	-	-	-	-	-	-	-
ENSBTAG00000011495	DIP2A	disco interacting protein 2 homolog A	1	146121832	-	-	-	-	-	-	-	-	-	-	-	-	-	-	-	-	-	-	-	-	-	-	-	-
ENSBTAG00000049056	OR13C8	olfactory receptor, family 13, subfamily C, member 8	8	94432723	-	-	-	-	-	-	-	-	-	-	-	-	-	-	-	-	-	-	-	-	Olfactory Transduction	-	-	-
ENSBTAG00000048409		putative olfactory receptor ENSP348552-like	8	94493211	-	-	-	-	-	-	-	-	-	-	-	-	-	-	-	-	-	-	-	-	Olfactory Transduction	-	-	-
ENSBTAG00000010437	MKLN1	muskelin 1	4	95025992	-	-	-	-	-	-	-	-	-	-	-	-	-	-	-	-	-	-	-	-	-	-	-	-
ENSBTAG00000010452	PODXL	podocalyxin like	4	95248660	-	-	-	-	-	-	-	-	-	-	-	-	-	-	-	-	-	-	-	-	-	-	-	-
ENSBTAG00000006901	NIPSNAP3A	nipsnap homolog 3A	8	94568397	-	-	-	NIPSNAP3A	-	-	-	-	-	-	-	-	-	-	-	-	-	-	-	-	-	-	-	-
ENSBTAG00000031575	VAV3	vav guanine nucleotide exchange factor 3	3	35311502	-	-	-	-	-	-	-	-	-	-	-	cAMP Signalling	-	-	-	-	-	Focal Adhesion	Regulation of Actin Cytoskeleton	-	-	-	-	-
ENSBTAG00000054979			4	95480727	-	-	-	-	-	-	-	-	-	-	-	-	-	-	-	-	-	-	-	-	-	-	-	-
ENSBTAG00000004777	S100B	S1 calcium binding protein B	1	146272607	-	-	-	S100B	-	-	-	-	-	-	-	-	-	-	-	-	-	-	-	-	-	-	-	-
ENSBTAG00000005503	PRMT2	protein arginine methyltransferase 2	1	146320299	-	Transcription_Cofactors	-	-	-	-	-	-	-	-	-	-	-	-	-	-	-	-	-	-	-	-	-	-
ENSBTAG00000020661	ABCA1	ATP binding cassette subfamily A member 1	8	94603862	-	-	-	-	-	-	-	-	-	-	-	-	-	-	-	-	-	-	-	-	-	-	-	-
ENSBTAG00000052513			1	146386643	-	-	-	-	-	-	-	-	-	-	-	-	-	-	-	-	-	-	-	-	-	-	-	-
ENSBTAG00000007163	SLC44A1	solute carrier family 44 member 1	8	95034378	-	-	-	-	-	-	-	-	-	-	-	-	-	-	-	-	-	-	-	-	-	-	-	-
ENSBTAG00000014530	NTNG1	netrin G1	3	35852447	-	-	-	NTNG1	-	-	-	-	-	-	-	-	-	Axon Guidance	-	-	-	-	-	-	-	-	-	-
ENSBTAG00000013420	FSD1L	fibronectin type III and SPRY domain containing 1 like	8	95277042	-	-	-	-	-	-	-	-	-	-	-	-	-	-	-	-	-	-	-	-	-	-	-	-
ENSBTAG00000048635			3	36302726	-	-	-	-	-	-	-	-	-	-	-	-	-	-	-	-	-	-	-	-	-	-	-	-
ENSBTAG00000039951	PRMT6	protein arginine methyltransferase 6	3	36311513	-	-	-	-	-	-	-	-	-	-	-	-	-	-	-	-	-	-	-	-	-	Transcription DNA Templated	-	-
ENSBTAG00000054596			3	36429462	-	-	-	-	-	-	-	-	-	-	-	-	-	-	-	-	-	-	-	-	-	-	-	-
ENSBTAG00000010247	FKTN	fukutin	8	95364547	-	-	-	-	-	-	-	-	-	-	-	-	-	-	-	-	-	-	-	-	-	-	-	-
ENSBTAG00000015180			3	38980463	-	-	-	-	-	-	-	-	-	-	-	-	-	-	-	-	-	-	-	-	-	-	-	-
ENSBTAG00000045852	TAL2	TAL bHLH transcription factor 2	8	95442948	bHLH	-	-	-	-	-	-	-	-	-	-	-	-	-	-	-	-	-	-	-	-	-	-	-
ENSBTAG00000046079			8	95456474	-	-	-	-	-	-	-	-	-	-	-	-	-	-	-	-	-	-	-	-	-	-	-	-
ENSBTAG00000018682	SETD4	SET domain containing 4	1	148306238	-	-	-	-	-	-	-	-	-	-	-	-	-	-	-	-	-	-	-	-	-	-	-	-
ENSBTAG00000034867	TMEM38B	transmembrane protein 38B	8	95481976	-	-	-	-	-	-	-	-	-	-	-	-	-	-	-	-	-	-	-	-	-	-	-	-
ENSBTAG00000023384	CBR1	carbonyl reductase 1	1	148346840	-	-	-	-	-	-	-	-	-	-	-	-	-	-	-	-	-	-	-	-	-	-	-	-
ENSBTAG00000015773	LRGUK	leucine rich repeats and guanylate kinase domain containing	4	97789937	-	-	-	-	-	-	-	-	-	-	-	-	-	-	-	-	-	-	-	-	-	-	-	Spermatogenesis
ENSBTAG00000003372	SLC35B4	solute carrier family 35 member B4	4	97939642	-	-	-	-	-	-	-	-	-	-	-	-	-	-	-	-	-	-	-	-	-	-	-	-
ENSBTAG00000052342		carbonyl reductase	1	148359250	-	-	-	-	-	-	-	-	-	-	-	-	-	-	-	-	-	-	-	-	-	-	-	-
ENSBTAG00000009902	AKR1B1	aldo-keto reductase family 1, member B1 (aldose reductase)	4	98115288	-	-	-	AKR1B1	-	-	-	-	-	-	-	-	-	-	-	-	-	-	-	-	-	-	-	-
ENSBTAG00000035396	OR7D2	olfactory receptor, family 7, subfamily D, member 2	7	13648564	-	-	-	-	-	-	-	-	-	-	-	-	-	-	-	-	-	-	-	-	Olfactory Transduction	-	-	-
ENSBTAG00000054941		SCAN domain-containing protein 1-like	7	13663206	-	-	-	-	-	-	-	-	-	-	-	-	-	-	-	-	-	-	-	-	-	-	-	-
ENSBTAG00000030629	MGC127133	2-beta-hydroxysteroid dehydrogenase-like	1	148405188	-	-	-	-	-	-	-	-	-	-	-	-	-	-	-	-	-	-	-	-	-	-	-	-
ENSBTAG00000035395			7	13731626	-	-	-	-	-	-	-	-	-	-	-	-	-	-	-	-	-	-	-	-	-	-	-	-
ENSBTAG00000001582	AKR1B10	aldo-keto reductase family 1 member B1	4	98217455	-	-	-	-	-	-	-	-	-	-	-	-	-	-	-	-	-	-	-	-	-	-	-	-
ENSBTAG00000018688	CBR3	carbonyl reductase 3	1	148440558	-	-	-	-	-	-	-	-	-	-	-	-	-	-	-	-	-	-	-	-	-	-	-	-
ENSBTAG00000039809			7	13762762	-	-	-	-	-	-	-	-	-	-	-	-	-	-	-	-	-	-	-	-	-	-	-	-
ENSBTAG00000048574		olfactory receptor, family 7, subfamily G, member 2	7	13792764	-	-	-	-	-	-	-	-	-	-	-	-	-	-	-	-	-	-	-	-	-	-	-	-
ENSBTAG00000053201			1	148460221	-	-	-	-	-	-	-	-	-	-	-	-	-	-	-	-	-	-	-	-	-	-	-	-
ENSBTAG00000054251		olfactory receptor 7E24	7	13809920	-	-	-	-	-	-	-	-	-	-	-	-	-	-	-	-	-	-	-	-	-	-	-	-
ENSBTAG00000046808			7	13825691	-	-	-	-	-	-	-	-	-	-	-	-	-	-	-	-	-	-	-	-	-	-	-	-
ENSBTAG00000040482		olfactory receptor 18-like	7	13847280	-	-	-	-	-	-	-	-	-	-	-	-	-	-	-	-	-	-	-	-	-	-	-	-
ENSBTAG00000054866			7	13877024	-	-	-	-	-	-	-	-	-	-	-	-	-	-	-	-	-	-	-	-	-	-	-	-
ENSBTAG00000014306	DOP1B	DOP1 leucine zipper like protein B	1	148516597	-	-	-	-	-	-	-	-	-	-	-	-	-	-	-	-	-	-	-	-	-	-	-	-
ENSBTAG00000008895	BPGM	bisphosphoglycerate mutase	4	98321779	-	-	-	-	-	-	-	-	-	-	-	-	-	-	-	-	-	-	-	-	-	-	-	-
ENSBTAG00000051507			7	13907235	-	-	-	-	-	-	-	-	-	-	-	-	-	-	-	-	-	-	-	-	-	-	-	-
ENSBTAG00000004369			7	13922642	-	-	-	-	-	-	-	-	-	-	-	-	-	-	-	-	-	-	-	-	Olfactory Transduction	-	-	-
ENSBTAG00000053212			7	13970035	-	-	-	-	-	-	-	-	-	-	-	-	-	-	-	-	-	-	-	-	-	-	-	-
ENSBTAG00000054276			7	14004767	-	-	-	-	-	-	-	-	-	-	-	-	-	-	-	-	-	-	-	-	-	-	-	-
ENSBTAG00000047799		olfactory receptor, family 7, subfamily E, member 24	7	14031032	-	-	-	-	-	-	-	-	-	-	-	-	-	-	-	-	-	-	-	-	Olfactory Transduction	-	-	-
ENSBTAG00000050203			7	14104662	-	-	-	-	-	-	-	-	-	-	-	-	-	-	-	-	-	-	-	-	-	-	-	-
ENSBTAG00000046139			7	14124498	-	-	-	-	-	-	-	-	-	-	-	-	-	-	-	-	-	-	-	-	-	-	-	-
ENSBTAG00000011876	MORC3	MORC family CW-type zinc finger 3	1	148604900	-	-	-	-	-	-	-	-	-	-	-	-	-	-	-	-	-	-	-	-	-	-	-	-
ENSBTAG00000047414			7	14168074	-	-	-	-	-	-	-	-	-	-	-	-	-	-	-	-	-	-	-	-	-	-	-	-
ENSBTAG00000011880	CHAF1B	chromatin assembly factor 1 subunit B	1	148657613	-	Transcription_Cofactors	-	-	-	-	-	-	-	-	-	-	-	-	-	-	-	-	-	-	-	-	-	-
ENSBTAG00000030585	CLDN14	claudin 14	1	148736485	-	-	-	-	-	-	-	-	-	-	-	-	-	-	-	-	-	-	-	-	-	-	-	-
ENSBTAG00000009431	SLC25A44	solute carrier family 25 member 44	3	14575798	-	-	-	-	-	-	-	-	-	-	-	-	-	-	-	-	-	-	-	-	-	-	Translation	-
ENSBTAG00000012228	SEMA4A	semaphorin 4A	3	14606839	-	-	-	-	-	-	-	-	-	-	-	-	-	Axon Guidance	-	-	-	-	-	-	-	-	-	-
ENSBTAG00000017574	LMNA	lamin A/C	3	14642915	-	-	-	LMNA	-	-	-	-	-	-	-	-	-	-	-	-	-	-	-	-	-	-	-	-
ENSBTAG00000009904	SPIC	Spi-C transcription factor	5	65323700	ETS	-	-	-	-	-	-	-	-	-	-	-	-	-	-	-	-	-	-	-	-	Transcription DNA Templated	-	-
ENSBTAG00000000306	ITK	IL2 inducible T cell kinase	7	68871861	-	-	-	-	-	-	-	-	-	-	-	-	-	-	-	-	-	-	-	-	-	-	-	-
ENSBTAG00000019158	MEX3A	mex-3 RNA binding family member A	3	14690553	-	-	-	-	-	-	-	-	-	-	-	-	-	-	-	-	-	-	-	-	-	-	-	-
ENSBTAG00000018914	RAB25	RAB25, member RAS oncogene family	3	14700973	-	-	-	-	-	-	-	-	-	-	-	-	-	-	-	-	-	-	-	-	-	-	-	-
ENSBTAG00000011754	LAMTOR2	late endosomal/lysosomal adaptor, MAPK and MTOR activator 2	3	14709191	-	-	-	-	-	-	-	-	-	-	-	-	-	-	-	-	-	-	-	-	-	-	-	-
ENSBTAG00000011392	MYBPC1	myosin binding protein C1	5	65398362	-	-	-	-	-	-	-	-	-	-	-	-	-	-	-	-	-	-	-	-	-	-	-	-
ENSBTAG00000001548	UBQLN4	ubiquilin 4	3	14713270	-	-	-	-	-	-	-	-	-	-	-	-	-	-	-	-	-	-	-	-	-	-	-	-
ENSBTAG00000048643			5	65481772	-	-	-	-	-	-	-	-	-	-	-	-	-	-	-	-	-	-	-	-	-	-	-	-
ENSBTAG00000001212	SSR2	signal sequence receptor subunit 2	3	14754110	-	-	-	-	-	-	-	-	-	-	-	-	-	-	-	-	-	-	-	-	-	-	-	-
ENSBTAG00000008916	CYFIP2	cytoplasmic FMR1 interacting protein 2	7	68943176	-	-	-	CYFIP2	-	-	-	-	-	-	-	-	-	-	-	-	-	-	Regulation of Actin Cytoskeleton	-	-	-	-	-
ENSBTAG00000020213	NIPAL4	NIPA like domain containing 4	7	69101530	-	-	-	-	-	-	-	-	-	-	-	-	-	-	-	-	-	-	-	-	-	-	-	-
ENSBTAG00000000113	ARHGEF2	Rho/Rac guanine nucleotide exchange factor 2	3	14781460	-	-	-	-	-	-	-	-	-	-	-	-	-	-	-	-	-	-	-	-	-	-	-	-
ENSBTAG00000002490	CHPT1	choline phosphotransferase 1	5	65511775	-	-	-	-	-	-	-	-	-	-	-	-	-	-	-	-	-	-	-	-	-	-	-	-
ENSBTAG00000000108	KHDC4	KH domain containing 4, pre-mRNA splicing factor	3	14834858	-	-	-	-	-	-	-	-	-	-	-	-	-	-	-	-	-	-	-	-	-	-	-	-
ENSBTAG00000003836	ADAM19	ADAM metallopeptidase domain 19	7	69121471	-	-	-	-	-	-	-	-	-	-	-	-	-	-	-	-	-	-	-	-	-	-	-	-
ENSBTAG00000002492	SYCP3	synaptonemal complex protein 3	5	65541083	-	-	-	-	-	-	-	-	-	-	-	-	-	-	-	-	-	-	-	-	-	-	-	-
ENSBTAG00000014947	PTPN13	protein tyrosine phosphatase non-receptor type 13	6	101531746	-	-	-	-	-	-	-	-	-	-	-	-	-	-	-	-	-	-	-	-	-	-	-	-
ENSBTAG00000047514			6	101731536	-	-	-	-	-	-	-	-	-	-	-	-	-	-	-	-	-	-	-	-	-	-	-	-
ENSBTAG00000019409	GNPTAB	N-acetylglucosamine-1-phosphate transferase subunits alpha and beta	5	65570868	-	-	-	-	-	-	-	-	-	-	-	-	-	-	-	-	-	-	-	-	-	-	-	-
ENSBTAG00000000105	RIT1	Ras like without CAAX 1	3	14853319	-	-	-	-	-	-	-	-	-	-	-	-	-	-	-	-	-	-	-	-	-	-	-	-
ENSBTAG00000020491	SOX30	SRY-box transcription factor 3	7	69255959	HMG	-	-	-	-	-	-	-	-	-	-	-	-	-	-	-	-	-	-	-	-	-	-	Spermatogenesis
ENSBTAG00000050963			6	101735134	-	-	-	-	-	-	-	-	-	-	-	-	-	-	-	-	-	-	-	-	-	-	-	-
ENSBTAG00000051915		chromosome 6 C4orf36 homolog	6	101781455	-	-	-	-	-	-	-	-	-	-	-	-	-	-	-	-	-	-	-	-	-	-	-	-
ENSBTAG00000010359	THG1L	tRNA-histidine guanylyltransferase 1 like	7	69320218	-	-	-	-	-	-	-	-	-	-	-	-	-	-	-	-	-	-	-	-	-	-	-	-
ENSBTAG00000010363	LSM11	LSM11, U7 small nuclear RNA associated	7	69328868	-	-	-	-	-	-	-	-	-	-	-	-	-	-	-	-	-	-	-	-	-	-	-	-
ENSBTAG00000016199	CLINT1	clathrin interactor 1	7	69380503	-	-	-	-	-	-	-	-	-	-	-	-	-	-	-	-	-	-	-	-	-	-	-	-
ENSBTAG00000017287	DRAM1	DNA damage regulated autophagy modulator 1	5	65703174	-	-	-	-	-	-	-	-	-	-	-	-	-	-	-	-	-	-	-	-	-	-	-	-
ENSBTAG00000012793			5	65786921	-	-	-	-	-	-	-	-	-	-	-	-	-	-	-	-	-	-	-	-	-	-	-	-
ENSBTAG00000011209	SYT11	synaptotagmin 11	3	14871960	-	-	-	-	-	-	-	-	-	-	-	-	-	-	-	-	-	-	-	-	-	-	-	-
ENSBTAG00000018488	AFF1	AF4/FMR2 family member 1	6	101852659	AF-4	-	-	-	-	-	-	-	-	-	-	-	-	-	-	-	-	-	-	-	-	-	-	-
ENSBTAG00000000021	WASHC3	WASH complex subunit 3	5	65820520	-	-	-	-	-	-	-	-	-	-	-	-	-	-	-	-	-	-	-	-	-	-	-	-
ENSBTAG00000020356	GON4L	gon-4-like (C. elegans)	3	14893062	-	-	-	-	-	-	-	-	-	-	-	-	-	-	-	-	-	-	-	-	-	-	-	-
ENSBTAG00000010316	ICAM5	intercellular adhesion molecule 5	7	14826795	-	-	-	ICAM5	-	-	-	-	-	-	-	-	-	-	-	-	-	-	-	-	-	-	-	-
ENSBTAG00000031679	HSD17B13	hydroxysteroid 17-beta dehydrogenase 13	6	102192504	-	-	-	-	-	-	-	-	-	-	-	-	-	-	-	-	-	-	-	-	-	-	-	-
ENSBTAG00000038976	ZGLP1	zinc finger GATA like protein 1	7	14838239	zf-GATA	-	-	-	-	-	-	-	-	-	-	-	-	-	-	-	-	-	-	-	-	-	-	Spermatogenesis
ENSBTAG00000001629	SCMH1	Scm polycomb group protein homolog 1	3	104965053	-	-	Chromatin_Remodeling_Factors	-	-	-	-	-	-	-	-	-	-	-	-	-	-	-	-	-	-	-	-	Spermatogenesis
ENSBTAG00000010318	FDX2	ferredoxin 2	7	14841524	-	-	-	-	-	-	-	-	-	-	-	-	-	-	-	-	-	-	-	-	-	-	-	-
ENSBTAG00000001628	SLFNL1	schlafen like 1	3	105195223	-	-	-	SLFNL1	-	-	-	-	-	-	-	-	-	-	-	-	-	-	-	-	-	-	-	-
ENSBTAG00000007806	MTPN	myotrophin	4	99750823	-	-	-	MTPN	-	-	-	-	-	-	-	-	-	-	-	-	-	-	-	-	-	-	-	-
ENSBTAG00000006307	HSD17B11	hydroxysteroid 17-beta dehydrogenase 11	6	102227496	-	-	-	-	-	-	-	-	-	-	-	-	-	-	-	-	-	-	-	-	-	-	-	-
ENSBTAG00000045596			3	14913465	-	-	-	-	-	-	-	-	-	-	-	-	-	-	-	-	-	-	-	-	-	-	-	-
ENSBTAG00000052418			6	102244501	-	-	-	-	-	-	-	-	-	-	-	-	-	-	-	-	-	-	-	-	-	-	-	-
ENSBTAG00000011354	NUDT9	nudix hydrolase 9	6	102320394	-	-	-	-	-	-	-	-	-	-	-	-	-	-	-	-	-	-	-	-	-	-	-	-
ENSBTAG00000001626	CTPS1	CTP synthase 1	3	105201098	-	-	-	-	-	-	-	-	-	-	-	-	-	-	-	-	-	-	-	-	-	-	-	-
ENSBTAG00000026613	MSTO1	misato mitochondrial distribution and morphology regulator 1	3	15038527	-	-	-	-	-	-	-	-	-	-	-	-	-	-	-	-	-	-	-	-	-	-	-	-
ENSBTAG00000004094	SPARCL1	SPARC like 1	6	102370630	-	-	-	-	-	-	-	-	-	-	-	-	-	-	-	-	-	-	-	-	-	-	-	-
ENSBTAG00000015721	RAVER1	ribonucleoprotein, PTB binding 1	7	14846394	-	-	-	-	-	-	-	-	-	-	-	-	-	-	-	-	-	-	-	-	-	-	-	-
ENSBTAG00000037508	EBF1	EBF transcription factor 1	7	70286630	COE	-	-	-	-	-	-	-	-	-	-	-	-	-	-	-	-	-	-	-	-	-	-	-
ENSBTAG00000015113	CITED4	Cbp/p3 interacting transactivator with Glu/Asp rich carboxy-terminal domain 4	3	105348797	-	Transcription_Cofactors	-	CITED4	-	-	-	-	-	-	-	-	-	-	-	-	-	-	-	-	-	Transcription DNA Templated	-	-
ENSBTAG00000001199	DAP3	death associated protein 3	3	15051165	-	-	-	DAP3	-	-	-	-	-	-	-	-	-	-	-	-	-	-	-	-	-	-	-	-
ENSBTAG00000015742	ICAM3	intercellular adhesion molecule 3	7	14860022	-	-	-	-	-	-	-	-	-	-	-	-	-	-	-	-	-	-	-	-	-	-	-	-
ENSBTAG00000011698	TYK2	tyrosine kinase 2	7	14876119	-	-	-	-	-	-	-	-	-	-	-	-	-	-	-	-	-	-	-	-	-	-	-	-
ENSBTAG00000011699	CDC37	cell division cycle 37, HSP9 cochaperone	7	14926944	-	-	-	-	-	-	-	-	-	-	-	-	-	-	-	-	PI3K-AKT Signalling	-	-	-	-	-	-	-
ENSBTAG00000045714	DSPP	dentin sialophosphoprotein	6	102494936	-	-	-	-	-	-	-	-	-	-	-	-	-	-	-	-	-	-	-	-	-	-	-	-
ENSBTAG00000002190	DOCK8	dedicator of cytokinesis 8	8	44032278	-	-	-	-	-	-	-	-	-	-	-	-	-	-	-	-	-	-	-	-	-	-	-	-
ENSBTAG00000049728			8	44052899	-	-	-	-	-	-	-	-	-	-	-	-	-	-	-	-	-	-	-	-	-	-	-	-
ENSBTAG00000019132	DMP1	dentin matrix acidic phosphoprotein 1	6	102526308	-	-	-	-	-	-	-	-	-	-	-	-	-	-	-	-	-	-	-	-	-	-	-	-
ENSBTAG00000002644	KCNQ4	potassium voltage-gated channel subfamily Q member 4	3	105375258	-	-	-	-	-	-	-	-	-	-	-	-	Cholinergic Synapse	-	-	-	-	-	-	-	-	-	-	-
ENSBTAG00000012032	PDE4A	phosphodiesterase 4A	7	14946947	-	-	-	-	-	-	-	-	-	-	-	cAMP Signalling	-	-	-	-	-	-	-	-	-	-	-	-
ENSBTAG00000000269		COBW domain containing 1	8	44298705	-	-	-	-	-	-	-	-	-	-	-	-	-	-	-	-	-	-	-	-	-	-	-	-
ENSBTAG00000003543	KEAP1	kelch like ECH associated protein 1	7	15009384	-	-	-	-	-	-	-	-	-	-	-	-	-	-	-	-	-	-	-	-	-	-	-	-
ENSBTAG00000033122			8	44357513	Fork	-	-	-	-	-	-	-	-	-	-	-	-	-	-	-	-	-	-	-	-	-	-	-
ENSBTAG00000003544	S1PR5	sphingosine-1-phosphate receptor 5	7	15021733	-	-	-	-	-	-	-	-	-	-	-	-	-	-	-	-	-	-	-	-	-	-	-	-
ENSBTAG00000051490			7	15031787	-	-	-	-	-	-	-	-	-	-	-	-	-	-	-	-	-	-	-	-	-	-	-	-
ENSBTAG00000017829		epididymis-specific alpha-mannosidase	6	102563753	-	-	-	-	-	-	-	-	-	-	-	-	-	-	-	-	-	-	-	-	-	-	-	-
ENSBTAG00000010727	ATG4D	autophagy related 4D cysteine peptidase	7	15053007	-	-	-	-	-	-	-	-	-	-	-	-	-	-	-	-	-	-	-	-	-	-	-	-
ENSBTAG00000023513	DNAJC19	DnaJ heat shock protein family (Hsp4) member C19	1	86035467	-	-	-	-	-	-	-	-	-	-	-	-	-	-	-	-	-	-	-	-	-	-	-	-
ENSBTAG00000010729	KRI1	KRI1 homolog	7	15061317	-	-	-	-	-	-	-	-	-	-	-	-	-	-	-	-	-	-	-	-	-	-	-	-
ENSBTAG00000033190	PGM5	phosphoglucomutase 5	8	44402473	-	-	-	PGM5	-	-	-	-	-	-	-	-	-	-	-	-	-	-	-	-	-	-	-	-
ENSBTAG00000010731	CDKN2D	cyclin dependent kinase inhibitor 2D	7	15071126	-	-	-	CDKN2D	-	-	-	-	-	-	-	-	-	-	-	-	-	-	-	-	-	-	-	-
ENSBTAG00000006508		epididymis-specific alpha-mannosidase	6	102631400	-	-	-	-	-	-	-	-	-	-	-	-	-	-	-	-	-	-	-	-	-	-	-	-
ENSBTAG00000021160	AP1M2	adaptor related protein complex 1 subunit mu 2	7	15074208	-	-	-	-	-	-	-	-	-	-	-	-	-	-	-	-	-	-	-	-	-	-	-	-
ENSBTAG00000016457	FXR1	FMR1 autosomal homolog 1	1	86047794	-	-	-	-	-	-	-	-	-	-	-	-	-	-	-	-	-	-	-	-	-	-	-	-
ENSBTAG00000020598	PPP2R2C	protein phosphatase 2 regulatory subunit Bgamma	6	102716789	-	-	-	-	-	-	-	-	-	-	-	-	-	-	-	-	PI3K-AKT Signalling	-	-	-	-	-	-	-
ENSBTAG00000046671	WFS1	wolframin ER transmembrane glycoprotein	6	102896904	-	-	-	-	-	-	-	-	-	-	-	-	-	-	-	-	-	-	-	-	-	-	-	-
ENSBTAG00000054994			6	102967554	-	-	-	-	-	-	-	-	-	-	-	-	-	-	-	-	-	-	-	-	-	-	-	-
ENSBTAG00000002628	SLC44A2	solute carrier family 44 member 2	7	15097948	-	-	-	-	-	-	-	-	-	-	-	-	-	-	-	-	-	-	-	-	-	-	-	-
ENSBTAG00000040076	ILF3	interleukin enhancer binding factor 3	7	15137070	-	-	-	ILF3	-	-	-	-	-	-	-	-	-	-	-	-	-	-	-	-	-	-	-	-
ENSBTAG00000051140			7	15177709	-	-	-	-	-	-	-	-	-	-	-	-	-	-	-	-	-	-	-	-	-	-	-	-
ENSBTAG00000037941	QTRT1	queuine tRNA-ribosyltransferase catalytic subunit 1	7	15188036	-	-	-	-	-	-	-	-	-	-	-	-	-	-	-	-	-	-	-	-	-	-	-	-
ENSBTAG00000047891	GIMD1	GIMAP family P-loop NTPase domain containing 1	6	18817751	-	-	-	-	-	-	-	-	-	-	-	-	-	-	-	-	-	-	-	-	-	-	-	-
ENSBTAG00000004230	AIMP1	aminoacyl tRNA synthetase complex interacting multifunctional protein 1	6	18836660	-	-	-	-	-	-	-	-	-	-	-	-	-	-	-	-	-	-	-	-	-	-	-	-
ENSBTAG00000015802	CREB3L2	cAMP responsive element binding protein 3 like 2	4	101603470	TF_bZIP	-	-	-	-	Estrogen Signalling	-	-	-	-	-	cAMP Signalling	Cholinergic Synapse	-	-	-	PI3K-AKT Signalling	-	-	-	-	-	-	-
ENSBTAG00000011170	JAKMIP1	janus kinase and microtubule interacting protein 1	6	103013174	-	-	-	-	-	-	-	-	-	-	-	-	-	-	-	-	-	-	-	-	-	-	-	-
ENSBTAG00000001658	AKR1D1	aldo-keto reductase family 1 member D1	4	101778335	-	-	-	-	-	-	-	-	-	-	-	-	-	-	-	-	-	-	-	-	-	-	-	-
ENSBTAG00000021729			6	103215398	-	-	-	-	-	-	-	-	-	-	-	-	-	-	-	-	-	-	-	-	-	-	-	-
ENSBTAG00000004227	TBCK	TBC1 domain containing kinase	6	18864621	-	-	-	-	-	-	-	-	-	-	-	-	-	-	-	-	-	-	-	-	-	-	-	-
ENSBTAG00000004292	CRMP1	collapsin response mediator protein 1	6	103327385	-	-	-	CRMP1	-	-	-	-	-	-	-	-	-	-	-	-	-	-	-	-	-	-	-	-
ENSBTAG00000054059	MYCL	MYCL proto-oncogene, bHLH transcription factor	3	106185440	-	-	-	MYCL	-	-	-	-	-	-	-	-	-	-	-	-	-	-	-	-	-	-	-	-
ENSBTAG00000054813			6	19140268	-	-	-	-	-	-	-	-	-	-	-	-	-	-	-	-	-	-	-	-	-	-	-	-
ENSBTAG00000013832	TRIT1	tRNA isopentenyltransferase 1	3	106204847	-	-	-	-	-	-	-	-	-	-	-	-	-	-	-	-	-	-	-	-	-	-	-	-
ENSBTAG00000031600			3	106275387	-	-	-	-	-	-	-	-	-	-	-	-	-	-	-	-	-	-	-	-	-	-	-	-
ENSBTAG00000053451		bone morphogenetic protein 8b	3	106294530	-	-	-	-	-	-	-	-	-	-	-	-	-	-	-	-	-	-	-	-	-	-	-	-
ENSBTAG00000047314	PPIE	peptidylprolyl isomerase E	3	106328186	-	-	-	-	-	-	-	-	-	-	-	-	-	-	-	-	-	-	-	-	-	-	-	-
ENSBTAG00000013362	DNM2	dynamin 2	7	15209049	-	-	-	-	-	-	-	-	-	-	-	-	-	-	-	-	-	-	-	-	-	-	-	-
ENSBTAG00000014538	HPCAL4	hippocalcin like 4	3	106386092	-	-	-	HPCAL4	-	-	-	-	-	-	-	-	-	-	-	-	-	-	-	-	-	-	-	-
ENSBTAG00000002983	NT5C1A	5'-nucleotidase, cytosolic IA	3	106403642	-	-	-	NT5C1A	-	-	-	-	-	-	-	-	-	-	-	-	-	-	-	-	-	-	-	-
ENSBTAG00000010968	TMED1	transmembrane p24 trafficking protein 1	7	15298592	-	-	-	-	-	-	-	-	-	-	-	-	-	-	-	-	-	-	-	-	-	-	-	-
ENSBTAG00000004224	C7H19orf38	chromosome 7 C19orf38 homolog	7	15308803	-	-	-	-	-	-	-	-	-	-	-	-	-	-	-	-	-	-	-	-	-	-	-	-
ENSBTAG00000008688	HEYL	hes related family bHLH transcription factor with YRPW motif like	3	106442589	bHLH	-	-	-	-	-	-	-	-	-	-	-	-	-	-	-	-	-	-	-	-	Transcription DNA Templated	-	-
ENSBTAG00000010644	CHST11	carbohydrate sulfotransferase 11	5	68044447	-	-	-	CHST11	-	-	-	-	-	-	-	-	-	-	-	-	-	-	-	-	-	-	-	-
ENSBTAG00000017125	PABPC4	poly(A) binding protein cytoplasmic 4	3	106494310	-	-	-	-	-	-	-	-	-	-	-	-	-	-	-	-	-	-	-	-	-	-	-	-
ENSBTAG00000050691	BMP8A	bone morphogenetic protein 8a	3	106544060	-	-	-	-	-	-	-	-	-	-	-	-	-	-	-	-	-	-	-	TGF-β Signalling	-	-	-	-
ENSBTAG00000021875	SLC41A2	solute carrier family 41 member 2	5	68361613	-	-	-	SLC41A2	-	-	-	-	-	-	-	-	-	-	-	-	-	-	-	-	-	-	-	-
ENSBTAG00000021196	C5H12orf45	chromosome 5 C12orf45 homolog	5	68528021	-	-	-	-	-	-	-	-	-	-	-	-	-	-	-	-	-	-	-	-	-	-	-	-
ENSBTAG00000012048	CARM1	coactivator associated arginine methyltransferase 1	7	15319706	-	-	Chromatin_Remodeling_Factors	-	-	-	-	-	-	-	-	-	-	-	-	-	-	-	-	-	-	-	-	-
ENSBTAG00000021024	MACF1	microtubule actin crosslinking factor 1	3	106591094	-	-	-	-	-	-	-	-	-	-	-	-	-	-	-	-	-	-	-	-	-	-	-	-
ENSBTAG00000010457	NUAK1	NUAK family kinase 1	5	69476203	-	-	-	NUAK1	-	-	-	-	-	-	-	-	-	-	-	-	-	-	-	-	-	-	-	-
ENSBTAG00000011913	CKAP4	cytoskeleton associated protein 4	5	69631578	-	-	-	CKAP4	-	-	-	-	-	-	-	-	-	-	-	-	-	-	-	-	-	-	-	-
ENSBTAG00000002127	TCP11L2	t-complex 11 like 2	5	69672951	-	-	-	-	-	-	-	-	-	-	-	-	-	-	-	-	-	-	-	-	-	-	-	-
ENSBTAG00000024815	ANKRD28	ankyrin repeat domain 28	1	152701411	-	-	-	-	-	-	-	-	-	-	-	-	-	-	-	-	-	-	-	-	-	-	-	-
ENSBTAG00000039197	SLC2A9	solute carrier family 2 member 9	6	104996577	-	-	-	SLC2A9	-	-	-	-	-	-	-	-	-	-	-	-	-	-	-	-	-	-	-	-
ENSBTAG00000004781	POLR3B	RNA polymerase III subunit B	5	69721989	-	-	-	POLR3B	-	-	-	-	-	-	-	-	-	-	-	-	-	-	-	-	-	-	-	-
ENSBTAG00000013607	WDR1	WD repeat domain 1	6	105290863	-	-	-	WDR1	-	-	-	-	-	-	-	-	-	-	-	-	-	-	-	-	-	-	-	-
ENSBTAG00000008240	GALNT15	polypeptide N-acetylgalactosaminyltransferase 15	1	153179306	-	-	-	-	-	-	-	-	-	-	-	-	-	-	-	-	-	-	-	-	-	-	-	-
ENSBTAG00000051065			1	153215080	-	-	-	-	-	-	-	-	-	-	-	-	-	-	-	-	-	-	-	-	-	-	-	-
ENSBTAG00000003916	DPH3	diphthamide biosynthesis 3	1	153260324	-	-	-	-	-	-	-	-	-	-	-	-	-	-	-	-	-	-	-	-	-	-	-	-
ENSBTAG00000053091			1	153261644	-	-	-	-	-	-	-	-	-	-	-	-	-	-	-	-	-	-	-	-	-	-	-	-
ENSBTAG00000004891	OXNAD1	oxidoreductase NAD binding domain containing 1	1	153274404	-	-	-	-	-	-	-	-	-	-	-	-	-	-	-	-	-	-	-	-	-	-	-	-
ENSBTAG00000050234	ZNF518B	zinc finger protein 518B	6	105484771	-	-	-	ZNF518B	-	-	-	-	-	-	-	-	-	-	-	-	-	-	-	-	-	-	-	-
ENSBTAG00000030593		raftlin, lipid raft linker 1	1	153335376	-	-	-	-	-	-	-	-	-	-	-	-	-	-	-	-	-	-	-	-	-	-	-	-
ENSBTAG00000051752			1	153472750	-	-	-	-	-	-	-	-	-	-	-	-	-	-	-	-	-	-	-	-	-	-	-	-
ENSBTAG00000000502	DAZL	deleted in azoospermia like	1	153640084	-	-	-	-	-	-	-	-	-	-	-	-	-	-	-	-	-	-	-	-	-	-	-	-
ENSBTAG00000011071	BPIFC	BPI fold containing family C	5	71042373	-	-	-	-	-	-	-	-	-	-	-	-	-	-	-	-	-	-	-	-	-	-	-	-
ENSBTAG00000020634	FBXO7	F-box protein 7	5	71099853	-	-	-	FBXO7	-	-	-	-	-	-	-	-	-	-	-	-	-	-	-	-	-	-	-	-
ENSBTAG00000020636	SYN3	synapsin III	5	71116001	-	-	-	-	-	-	-	-	-	-	-	-	-	-	-	-	-	-	-	-	-	-	-	-
ENSBTAG00000019071	COMMD10	COMM domain containing 1	7	37598772	-	-	-	-	-	-	-	-	-	-	-	-	-	-	-	-	-	-	-	-	-	-	-	-
ENSBTAG00000025345	ARL10	ADP ribosylation factor like GTPase 1	7	37840043	-	-	-	-	-	-	-	-	-	-	-	-	-	-	-	-	-	-	-	-	-	-	-	-
ENSBTAG00000030581	TBC1D5	TBC1 domain family member 5	1	154096128	-	-	-	-	-	-	-	-	-	-	-	-	-	-	-	-	-	-	-	-	-	-	-	-
ENSBTAG00000010734	NOP16	NOP16 nucleolar protein	7	37851533	-	-	-	-	-	-	-	-	-	-	-	-	-	-	-	-	-	-	-	-	-	-	-	-
ENSBTAG00000010735	HIGD2A	HIG1 hypoxia inducible domain family member 2A	7	37856220	-	-	-	-	-	-	-	-	-	-	-	-	-	-	-	-	-	-	-	-	-	-	-	-
ENSBTAG00000020638	TIMP3	TIMP metallopeptidase inhibitor 3	5	71388890	-	-	-	-	-	-	-	-	-	-	-	-	-	-	-	-	-	-	-	-	-	-	-	-
ENSBTAG00000010740	CLTB	clathrin light chain B	7	37857326	-	-	-	-	-	-	-	-	-	-	-	-	-	-	-	-	-	-	-	-	-	-	-	-
ENSBTAG00000021761	BRAF	B-Raf proto-oncogene, serine/threonine kinase	4	104027627	-	-	-	BRAF	-	-	Progesterone Mediated Oocyte Maturation	-	-	-	-	cAMP Signalling	-	-	-	MAPK Signalling	-	Focal Adhesion	Regulation of Actin Cytoskeleton	-	-	-	-	-
ENSBTAG00000017744	FAF2	Fas associated factor family member 2	7	37916685	-	-	-	-	-	-	-	-	-	-	-	-	-	-	-	-	-	-	-	-	-	-	-	-
ENSBTAG00000005285	MRPS33	mitochondrial ribosomal protein S33	4	104264742	-	-	-	-	-	-	-	-	-	-	-	-	-	-	-	-	-	-	-	-	-	-	-	-
ENSBTAG00000050644			5	71461978	-	-	-	-	-	-	-	-	-	-	-	-	-	-	-	-	-	-	-	-	-	-	-	-
ENSBTAG00000051724			4	104316587	-	-	-	-	-	-	-	-	-	-	-	-	-	-	-	-	-	-	-	-	-	-	-	-
ENSBTAG00000008238	S100A7	S1 calcium binding protein A7	3	16905298	-	-	-	-	-	-	-	-	-	-	-	-	-	-	-	-	-	-	-	-	-	-	-	-
ENSBTAG00000033007		protein S1-A7	3	16940229	-	-	-	-	-	-	-	-	-	-	-	-	-	-	-	-	-	-	-	-	-	-	-	-
ENSBTAG00000053540		protein S1-A7-like	3	17038500	-	-	-	-	-	-	-	-	-	-	-	-	-	-	-	-	-	-	-	-	-	-	-	-
ENSBTAG00000012640	S100A8	S1 calcium binding protein A8	3	17085577	-	-	-	S100A8	-	-	-	-	-	-	-	-	-	-	-	-	-	-	-	-	-	-	-	-
ENSBTAG00000012638	S100A12	S1 calcium binding protein A12	3	17102722	-	-	-	-	-	-	-	-	-	-	-	-	-	-	-	-	-	-	-	-	-	-	-	-
ENSBTAG00000006505	S100A9	S1 calcium binding protein A9	3	17115128	-	-	-	S100A9	-	-	-	-	-	-	-	-	-	-	-	-	-	-	-	-	-	-	-	-
ENSBTAG00000054765	PGLYRP4	peptidoglycan recognition protein 4	3	17126512	-	-	-	-	-	-	-	-	-	-	-	-	-	-	-	-	-	-	-	-	-	-	-	-
ENSBTAG00000021443	PGLYRP3	peptidoglycan recognition protein 3	3	17147378	-	-	-	-	-	-	-	-	-	-	-	-	-	-	-	-	-	-	-	-	-	-	-	-
ENSBTAG00000048718	LORICRIN	loricrin cornified envelope precursor protein	3	17212343	-	-	-	-	-	-	-	-	-	-	-	-	-	-	-	-	-	-	-	-	-	-	-	-
ENSBTAG00000032995	LELP1	late cornified envelope like proline rich 1	3	17273460	-	-	-	-	-	-	-	-	-	-	-	-	-	-	-	-	-	-	-	-	-	-	-	-
ENSBTAG00000007674	ISX	intestine specific homeobox	5	73357105	Homeobox	-	-	-	-	-	-	-	-	-	-	-	-	-	-	-	-	-	-	-	-	-	-	-
ENSBTAG00000010533	HMGXB4	HMG-box containing 4	5	73508916	HMG	-	-	-	-	-	-	-	-	-	-	-	-	-	-	-	-	-	-	-	-	-	-	-
ENSBTAG00000045785	TOM1	target of myb1 membrane trafficking protein	5	73547847	-	-	-	-	-	-	-	-	-	-	-	-	-	-	-	-	-	-	-	-	-	-	-	-
ENSBTAG00000048493	NAALADL2	N-acetylated alpha-linked acidic dipeptidase like 2	1	91436009	-	-	-	-	-	-	-	-	-	-	-	-	-	-	-	-	-	-	-	-	-	-	-	-
ENSBTAG00000012798	KCNH8	potassium voltage-gated channel subfamily H member 8	1	156340497	-	-	-	-	-	-	-	-	-	-	-	-	-	-	-	-	-	-	-	-	-	-	-	-
ENSBTAG00000015582	HMOX1	heme oxygenase 1	5	73623293	-	-	-	-	-	-	-	-	-	-	-	-	-	-	-	-	-	-	-	-	-	-	-	-
ENSBTAG00000015595	MCM5	minichromosome maintenance complex component 5	5	73633313	-	-	-	-	-	-	-	-	-	-	-	-	-	-	-	-	-	-	-	-	-	-	-	-
ENSBTAG00000013806	EFHB	EF-hand domain family member B	1	157125001	-	-	-	-	-	-	-	-	-	-	-	-	-	-	-	-	-	-	-	-	-	-	-	-
ENSBTAG00000046385	RAB5A	RAB5A, member RAS oncogene family	1	157198501	-	-	-	-	-	-	-	-	-	-	-	-	-	-	-	-	-	-	-	-	-	-	-	-
ENSBTAG00000017116	RASD2	RASD family member 2	5	73749045	-	-	-	RASD2	-	-	-	-	-	-	-	-	-	-	-	-	-	-	-	-	-	-	-	-
ENSBTAG00000004061	PP2D1	protein phosphatase 2C like domain containing 1	1	157232248	-	-	-	-	-	-	-	-	-	-	-	-	-	-	-	-	-	-	-	-	-	-	-	-
ENSBTAG00000005333	MB	myoglobin	5	73814162	-	-	-	-	-	-	-	-	-	-	-	-	-	-	-	-	-	-	-	-	-	-	-	-
ENSBTAG00000031891	NLGN1	neuroligin 1	1	93147160	-	-	-	-	-	-	-	-	-	-	-	-	-	-	-	-	-	-	-	-	-	-	-	-
ENSBTAG00000012401			1	93681319	-	-	-	-	-	-	-	-	-	-	-	-	-	-	-	-	-	-	-	-	-	-	-	-
ENSBTAG00000023652	PROS1	protein S	1	38203313	-	-	-	PROS1	-	-	-	-	-	-	-	-	-	-	-	-	-	-	-	-	-	-	-	-
ENSBTAG00000005155	ARL13B	ADP ribosylation factor like GTPase 13B	1	38275588	-	-	-	-	-	-	-	-	-	-	-	-	-	-	-	-	-	-	-	-	-	-	-	-
ENSBTAG00000005162	STX19	syntaxin 19	1	38315772	-	-	-	-	-	-	-	-	-	-	-	-	-	-	-	-	-	-	-	-	-	-	-	-
ENSBTAG00000015728	NSUN3	NOP2/Sun RNA methyltransferase 3	1	38360629	-	-	-	-	-	-	-	-	-	-	-	-	-	-	-	-	-	-	-	-	-	-	-	-
ENSBTAG00000031802	SPATA16	spermatogenesis associated 16	1	94320196	-	-	-	-	-	-	-	-	-	-	-	-	-	-	-	-	-	-	-	-	-	-	-	-
ENSBTAG00000024578			6	25915658	-	-	-	-	-	-	-	-	-	-	-	-	-	-	-	-	-	-	-	-	-	-	-	-
ENSBTAG00000048740		apolipoprotein L3-like	5	74439512	-	-	-	-	-	-	-	-	-	-	-	-	-	-	-	-	-	-	-	-	-	-	-	-
ENSBTAG00000050417		apolipoprotein L3	5	74480533	-	-	-	-	-	-	-	-	-	-	-	-	-	-	-	-	-	-	-	-	-	-	-	-
ENSBTAG00000039524			5	74501674	-	-	-	-	-	-	-	-	-	-	-	-	-	-	-	-	-	-	-	-	-	-	-	-
ENSBTAG00000038652		apolipoprotein L, 3-like	5	74561455	-	-	-	-	-	-	-	-	-	-	-	-	-	-	-	-	-	-	-	-	-	-	-	-
ENSBTAG00000034182		tubulin alpha-1 chain	1	40948983	-	-	-	-	-	-	-	-	-	-	-	-	-	-	-	-	-	-	-	-	-	-	-	-
ENSBTAG00000040244	APOL3	apolipoprotein L, 3	5	74600517	-	-	-	-	-	-	-	-	-	-	-	-	-	-	-	-	-	-	-	-	-	-	-	-
ENSBTAG00000012192		apolipoprotein L3-like	5	74623518	-	-	-	-	-	-	-	-	-	-	-	-	-	-	-	-	-	-	-	-	-	-	-	-
ENSBTAG00000012343	TSPAN5	tetraspanin 5	6	25923695	-	-	-	TSPAN5	-	-	-	-	-	-	-	-	-	-	-	-	-	-	-	-	-	-	-	-
ENSBTAG00000000667	APOL3	apolipoprotein L, 3	5	74694651	-	-	-	-	-	-	-	-	-	-	-	-	-	-	-	-	-	-	-	-	-	-	-	-
ENSBTAG00000050258			1	40974784	-	-	-	-	-	-	-	-	-	-	-	-	-	-	-	-	-	-	-	-	-	-	-	-
ENSBTAG00000010402	MYH9	myosin heavy chain 9	5	74719956	-	-	-	MYH9	-	-	-	-	-	-	-	-	-	-	-	-	-	-	-	-	-	-	-	-
ENSBTAG00000000014	TXN2	thioredoxin 2	5	74883636	-	-	-	TXN2	-	-	-	-	-	-	-	-	-	-	-	-	-	-	-	-	-	-	-	-
ENSBTAG00000007522	RAP1GDS1	Rap1 GTPase-GDP dissociation stimulator 1	6	26124919	-	-	-	-	-	-	-	-	-	-	-	-	-	-	-	-	-	-	-	-	-	-	-	-
ENSBTAG00000000746	KAT2B	lysine acetyltransferase 2B	1	157277141	-	-	Chromatin_Remodeling_Factors	-	-	-	-	-	-	-	-	-	-	-	-	-	-	-	-	-	-	-	-	-
ENSBTAG00000019133	ZNF326	zinc finger protein 326	3	53224391	-	-	-	-	-	-	-	-	-	-	-	-	-	-	-	-	-	-	-	-	-	Transcription DNA Templated	-	-
ENSBTAG00000020958	LRRC8D	leucine rich repeat containing 8 VRAC subunit D	3	53313193	-	-	-	LRRC8D	-	-	-	-	-	-	-	-	-	-	-	-	-	-	-	-	-	-	-	-
ENSBTAG00000005784	CSMD2	CUB and Sushi multiple domains 2	3	111603940	-	-	-	CSMD2	-	-	-	-	-	-	-	-	-	-	-	-	-	-	-	-	-	-	-	-
ENSBTAG00000044033	EDIL3	EGF like repeats and discoidin domains 3	7	83846108	-	-	-	EDIL3	-	-	-	-	-	-	-	-	-	-	-	-	-	-	-	-	-	-	-	-
ENSBTAG00000002084	UNC5C	unc-5 netrin receptor C	6	29166321	-	-	-	UNC5C	-	-	-	-	-	-	-	-	-	Axon Guidance	-	-	-	-	-	-	-	-	-	-
ENSBTAG00000019555	ZSCAN20	zinc finger and SCAN domain containing 2	3	112322230	zf-C2H2	-	-	-	-	-	-	-	-	-	-	-	-	-	-	-	-	-	-	-	-	Transcription DNA Templated	-	-
ENSBTAG00000014596	EFHD1	EF-hand domain family member D1	3	112396168	-	-	-	-	-	-	-	-	-	-	-	-	-	-	-	-	-	-	-	-	-	-	-	-
ENSBTAG00000009831	OCA2	OCA2 melanosomal transmembrane protein	2	442135	-	-	-	-	-	-	-	-	-	-	-	-	-	-	-	-	-	-	-	-	-	-	-	-
ENSBTAG00000050287			6	29338681	-	-	-	-	-	-	-	-	-	-	-	-	-	-	-	-	-	-	-	-	-	-	-	-
ENSBTAG00000002081	BMPR1B	bone morphogenetic protein receptor type 1B	6	29373117	-	-	-	-	-	-	-	-	-	-	-	-	-	-	Cytokine-cytokine receptor interaction	-	-	-	-	TGF-β Signalling	-	-	-	-
ENSBTAG00000002651	PKP2	plakophilin 2	5	77001511	-	-	-	PKP2	-	-	-	-	-	-	-	-	-	-	-	-	-	-	-	-	-	-	-	-
ENSBTAG00000011399	YARS2	tyrosyl-tRNA synthetase 2	5	77131742	-	-	-	-	-	-	-	-	-	-	-	-	-	-	-	-	-	-	-	-	-	-	-	-
ENSBTAG00000013916	HERC2	HECT and RLD domain containing E3 ubiquitin protein ligase 2	2	719767	-	-	-	-	-	-	-	-	-	-	-	-	-	-	-	-	-	-	-	-	-	-	-	Spermatogenesis
ENSBTAG00000011395	DNM1L	dynamin 1 like	5	77144456	-	-	-	DNM1L	-	-	-	-	-	-	-	-	-	-	-	-	-	-	-	-	-	-	-	-
ENSBTAG00000005453	FGD4	FYVE, RhoGEF and PH domain containing 4	5	77234501	-	-	-	-	-	-	-	-	-	-	-	-	-	-	-	-	-	-	-	-	-	-	-	-
ENSBTAG00000049814			1	96022258	-	-	-	-	-	-	-	-	-	-	-	-	-	-	-	-	-	-	-	-	-	-	-	-
ENSBTAG00000051079	TMSB4	Bos taurus thymosin beta 4, X-linked (TMSB4), mRNA.	1	96158154	-	-	-	-	-	-	-	-	-	-	-	-	-	-	-	-	-	-	-	-	-	-	-	-
ENSBTAG00000002895	ATOH1	atonal bHLH transcription factor 1	6	30714651	bHLH	-	-	-	-	-	-	-	-	-	-	-	-	-	-	-	-	-	-	-	-	-	-	-
ENSBTAG00000046413	GRID2	glutamate ionotropic receptor delta type subunit 2	6	30780273	-	-	-	-	-	-	-	-	-	-	-	-	-	-	-	-	-	-	-	-	-	-	-	-
ENSBTAG00000012265	VWF	von Willebrand factor	5	104221024	-	-	-	-	-	-	-	-	-	-	-	-	-	-	-	-	PI3K-AKT Signalling	Focal Adhesion	-	-	-	-	-	-
ENSBTAG00000011758			5	104357908	-	-	-	-	-	-	-	-	-	-	-	-	-	-	-	-	-	-	-	-	-	-	-	-
ENSBTAG00000026181	UGT1A1	UDP glucuronosyltransferase 1 family, polypeptide A6	3	113300772	-	-	-	-	-	-	-	-	-	-	-	-	-	-	-	-	-	-	-	-	-	-	-	-
ENSBTAG00000017434	MROH2A	maestro heat like repeat family member 2A	3	113431715	-	-	-	-	-	-	-	-	-	-	-	-	-	-	-	-	-	-	-	-	-	-	-	-
ENSBTAG00000024726	HJURP	Holliday junction recognition protein	3	113516126	-	-	-	-	-	-	-	-	-	-	-	-	-	-	-	-	-	-	-	-	-	-	-	-
ENSBTAG00000014652	TRPM8	transient receptor potential cation channel subfamily M member 8	3	113586057	-	-	-	-	-	-	-	-	-	-	-	-	-	-	-	-	-	-	-	-	-	-	-	-
ENSBTAG00000002030	SPP2	secreted phosphoprotein 2	3	113703201	-	-	-	-	-	-	-	-	-	-	-	-	-	-	-	-	-	-	-	-	-	-	-	-
ENSBTAG00000012246	ANO2	anoctamin 2	5	104359792	-	-	-	-	-	-	-	-	-	-	-	-	-	-	-	-	-	-	-	-	-	-	-	-
ENSBTAG00000011742	TNIK	TRAF2 and NCK interacting kinase	1	96395573	-	-	-	-	-	-	-	-	-	-	-	-	-	-	-	-	-	-	-	-	-	-	-	-
ENSBTAG00000007553	KCNA5	potassium voltage-gated channel subfamily A member 5	5	105143974	-	-	-	-	-	-	-	-	-	-	-	-	-	-	-	-	-	-	-	-	-	-	-	-
ENSBTAG00000026522			5	105166688	-	-	-	-	-	-	-	-	-	-	-	-	-	-	-	-	-	-	-	-	-	-	-	-
ENSBTAG00000016646	KCNA1	potassium voltage-gated channel subfamily A member 1	5	105269006	-	-	-	-	-	-	-	-	-	-	-	-	-	-	-	-	-	-	-	-	-	-	-	-
ENSBTAG00000047191	KCNA6	potassium voltage-gated channel subfamily A member 6	5	105332833	-	-	-	-	-	-	-	-	-	-	-	-	-	-	-	-	-	-	-	-	-	-	-	-
ENSBTAG00000013851	BCL10	BCL1 immune signaling adaptor	3	58819705	-	Transcription_Cofactors	-	-	-	-	-	-	-	-	-	-	-	-	-	-	-	-	-	-	-	-	-	-
ENSBTAG00000016326	C3H1orf52	chromosome 3 C1orf52 homolog	3	58835524	-	-	-	-	-	-	-	-	-	-	-	-	-	-	-	-	-	-	-	-	-	-	-	-
ENSBTAG00000050195	FAM172A	family with sequence similarity 172 member A	7	93088059	-	-	-	-	-	-	-	-	-	-	-	-	-	-	-	-	-	-	-	-	-	-	-	-
ENSBTAG00000003444	SYDE2	synapse defective Rho GTPase homolog 2	3	58890026	-	-	-	-	-	-	-	-	-	-	-	-	-	-	-	-	-	-	-	-	-	-	-	-
ENSBTAG00000017378	GALNT8	polypeptide N-acetylgalactosaminyltransferase 8	5	105403376	-	-	-	-	-	-	-	-	-	-	-	-	-	-	-	-	-	-	-	-	-	-	-	-
ENSBTAG00000010120	HERC3	HECT and RLD domain containing E3 ubiquitin protein ligase 3	6	36052150	-	-	-	HERC3	-	-	-	-	-	-	-	-	-	-	-	-	-	-	-	-	-	-	-	-
ENSBTAG00000050747			1	96398536	-	-	-	-	-	-	-	-	-	-	-	-	-	-	-	-	-	-	-	-	-	-	-	-
ENSBTAG00000010128	NAP1L5	nucleosome assembly protein 1 like 5	6	36082759	-	-	-	NAP1L5	-	-	-	-	-	-	-	-	-	-	-	-	-	-	-	-	-	-	-	-
ENSBTAG00000020541	PIGY	phosphatidylinositol glycan anchor biosynthesis class Y	6	36250083	-	-	-	-	-	-	-	-	-	-	-	-	-	-	-	-	-	-	-	-	-	-	-	-
ENSBTAG00000020679	CNTN1	contactin 1	5	39772742	-	-	-	CNTN1	-	-	-	-	-	-	-	-	-	-	-	-	-	-	-	-	-	-	-	-
ENSBTAG00000020538	HERC5	HECT and RLD domain containing E3 ubiquitin protein ligase 5	6	36257293	-	-	-	HERC5	-	-	-	-	-	-	-	-	-	-	-	-	-	-	-	-	-	-	-	-
ENSBTAG00000003144	KIAA0825	KIAA825	7	93522660	-	-	-	-	-	-	-	-	-	-	-	-	-	-	-	-	-	-	-	-	-	-	-	-
ENSBTAG00000013778	DNAI3	dynein axonemal intermediate chain 3	3	58957671	-	-	-	-	-	-	-	-	-	-	-	-	-	-	-	-	-	-	-	-	-	-	-	-
ENSBTAG00000020536	HERC6	HECT and RLD domain containing E3 ubiquitin protein ligase family member 6	6	36309915	-	-	-	HERC6	-	-	-	-	-	-	-	-	-	-	-	-	-	-	-	-	-	-	-	-
ENSBTAG00000005386	SLC2A2	solute carrier family 2 member 2	1	96452471	-	-	-	-	-	-	-	-	-	-	-	-	-	-	-	-	-	-	-	-	-	-	-	-
ENSBTAG00000016982	MCOLN3	mucolipin 3	3	59055510	-	-	-	MCOLN3	-	-	-	-	-	-	-	-	-	-	-	-	-	-	-	-	-	-	-	-
ENSBTAG00000046773	MCOLN2	mucolipin 2	3	59112071	-	-	-	-	-	-	-	-	-	-	-	-	-	-	-	-	-	-	-	-	-	-	-	-
ENSBTAG00000006538	PTHLH	parathyroid hormone like hormone	5	81846047	-	-	-	PTHLH	-	-	-	-	-	-	-	-	-	-	-	-	-	-	-	-	-	-	-	-
ENSBTAG00000006530			5	81860450	-	-	-	-	-	-	-	-	-	-	-	-	-	-	-	-	-	-	-	-	-	-	-	-
ENSBTAG00000010550	EIF5A2	eukaryotic translation initiation factor 5A2	1	96540992	-	-	-	-	-	-	-	-	-	-	-	-	-	-	-	-	-	-	-	-	-	-	-	-
ENSBTAG00000005754	PPM1K	protein phosphatase, Mg2+/Mn2+ dependent 1K	6	36449102	-	-	-	-	-	-	-	-	-	-	-	-	-	-	-	-	-	-	-	-	-	-	-	-
ENSBTAG00000007394	RPL22L1	ribosomal protein L22 like 1	1	96572443	-	-	-	-	-	-	-	-	-	-	-	-	-	-	-	-	-	-	-	-	-	-	Translation	-
ENSBTAG00000017704	ABCG2	ATP binding cassette subfamily G member 2	6	36475377	-	-	-	ABCG2	-	-	-	-	-	-	-	-	-	-	-	-	-	-	-	-	-	-	-	-
ENSBTAG00000003791	LPAR3	lysophosphatidic acid receptor 3	3	59185581	-	-	-	-	-	-	-	-	-	-	-	-	-	-	-	-	PI3K-AKT Signalling	-	-	-	-	-	-	-
ENSBTAG00000006372	KLHL42	kelch like family member 42	5	82047183	-	-	-	-	-	-	-	-	-	-	-	-	-	-	-	-	-	-	-	-	-	-	-	-
ENSBTAG00000030622	MANSC4	MANSC domain containing 4	5	82070566	-	-	-	-	-	-	-	-	-	-	-	-	-	-	-	-	-	-	-	-	-	-	-	-
ENSBTAG00000006369	MRPS35	mitochondrial ribosomal protein S35	5	82081715	-	-	-	-	-	-	-	-	-	-	-	-	-	-	-	-	-	-	-	-	-	-	-	-
ENSBTAG00000022083	REP15	RAB15 effector protein	5	82133898	-	-	-	-	-	-	-	-	-	-	-	-	-	-	-	-	-	-	-	-	-	-	-	-
ENSBTAG00000052203			1	96744768	-	-	-	-	-	-	-	-	-	-	-	-	-	-	-	-	-	-	-	-	-	-	-	-
ENSBTAG00000016323	SLC7A14	solute carrier family 7 member 14	1	96865068	-	-	-	SLC7A14	-	-	-	-	-	-	-	-	-	-	-	-	-	-	-	-	-	-	-	-
ENSBTAG00000020031	PKD2	polycystin 2, transient receptor potential cation channel	6	36613501	-	-	-	-	-	-	-	-	-	-	-	-	-	-	-	-	-	-	-	-	-	-	-	-
ENSBTAG00000004283	PPFIBP1	PPFIA binding protein 1	5	82135506	-	-	-	-	-	-	-	-	-	-	-	-	-	-	-	-	-	-	-	-	-	-	-	-
ENSBTAG00000002775	C5H12orf71	chromosome 5 C12orf71 homolog	5	82248112	-	-	-	-	-	-	-	-	-	-	-	-	-	-	-	-	-	-	-	-	-	-	-	-
ENSBTAG00000011804	ARNTL2	aryl hydrocarbon receptor nuclear translocator like 2	5	82469958	bHLH	-	-	-	-	-	-	-	-	-	-	-	-	-	-	-	-	-	-	-	-	Transcription DNA Templated	-	-
ENSBTAG00000019060	CLDN11	claudin 11	1	96999962	-	-	-	-	-	-	-	-	-	-	-	-	-	-	-	-	-	-	-	-	-	-	-	Spermatogenesis
ENSBTAG00000004154	SKIL	SKI like proto-oncogene	1	97035501	-	Transcription_Cofactors	-	-	-	-	-	-	-	-	-	-	-	-	-	-	-	-	-	-	-	-	-	-
ENSBTAG00000046313	CCDC54	coiled-coil domain containing 54	1	51940576	-	-	-	-	-	-	-	-	-	-	-	-	-	-	-	-	-	-	-	-	-	-	-	-
ENSBTAG00000001403	PRKCI	protein kinase C iota	1	97094274	-	-	-	-	-	-	-	-	-	-	-	-	-	-	-	-	-	-	-	-	-	-	-	-
ENSBTAG00000011798	STK38L	serine/threonine kinase 38 like	5	82567378	-	-	-	-	-	-	-	-	-	-	-	-	-	-	-	-	-	-	-	-	-	-	-	-
ENSBTAG00000005082	MED21	mediator complex subunit 21	5	82772595	-	Transcription_Cofactors	-	-	-	-	-	-	-	-	-	-	-	-	-	-	-	-	-	-	-	Transcription DNA Templated	-	-
ENSBTAG00000006985	TM7SF3	transmembrane 7 superfamily member 3	5	82791610	-	-	-	-	-	-	-	-	-	-	-	-	-	-	-	-	-	-	-	-	-	-	-	-
ENSBTAG00000013938	PHC3	polyhomeotic homolog 3	1	97196214	-	-	-	-	-	-	-	-	-	-	-	-	-	-	-	-	-	-	-	-	-	-	-	-
ENSBTAG00000004532	FGFR1OP2	FGFR1 oncogene partner 2	5	82845307	-	-	-	-	-	-	-	-	-	-	-	-	-	-	-	-	-	-	-	-	-	-	-	-
ENSBTAG00000052661			5	82850967	-	-	-	-	-	-	-	-	-	-	-	-	-	-	-	-	-	-	-	-	-	-	-	-
ENSBTAG00000013515	INTS13	integrator complex subunit 13	5	82866000	-	-	-	-	-	-	-	-	-	-	-	-	-	-	-	-	-	-	-	-	-	-	-	-
ENSBTAG00000002313	ITPR2	inositol 1,4,5-trisphosphate receptor type 2	5	82983642	-	-	-	-	GnRH Signalling	Estrogen Signalling	-	-	Glutamatergic Synapse	-	Calcium Signalling	-	Cholinergic Synapse	-	-	-	-	-	-	-	-	-	-	-
ENSBTAG00000017296	POLN	DNA polymerase nu	6	116437374	-	-	-	POLN	-	-	-	-	-	-	-	-	-	-	-	-	-	-	-	-	-	-	-	-
ENSBTAG00000053874		N-acetyltransferase 8 like	6	116590870	-	-	-	-	-	-	-	-	-	-	-	-	-	-	-	-	-	-	-	-	-	-	-	-
ENSBTAG00000031395	C6H4orf48	chromosome 6 C4orf48 homolog	6	116603966	-	-	-	-	-	-	-	-	-	-	-	-	-	-	-	-	-	-	-	-	-	-	-	-
ENSBTAG00000017921	NELFA	negative elongation factor complex member A	6	116624401	-	-	-	-	-	-	-	-	-	-	-	-	-	-	-	-	-	-	-	-	-	-	-	-
ENSBTAG00000000393	SSPN	sarcospan	5	83676933	-	-	-	-	-	-	-	-	-	-	-	-	-	-	-	-	-	-	-	-	-	-	-	-
ENSBTAG00000021444	TWIST2	twist family bHLH transcription factor 2	3	118051375	bHLH	-	-	-	-	-	-	-	-	-	-	-	-	-	-	-	-	-	-	-	-	-	-	-
ENSBTAG00000030575	BHLHE41	basic helix-loop-helix family member e41	5	83818249	bHLH	-	-	-	-	-	-	-	-	-	-	-	-	-	-	-	-	-	-	-	-	Transcription DNA Templated	-	-
ENSBTAG00000007986	NSD2	nuclear receptor binding SET domain protein 2	6	116642228	HMG	-	-	-	-	-	-	-	-	-	-	-	-	-	-	-	-	-	-	-	-	-	-	-
ENSBTAG00000020108	LETM1	leucine zipper and EF-hand containing transmembrane protein 1	6	116734630	-	-	-	-	-	-	-	-	-	-	-	-	-	-	-	-	-	-	-	-	-	-	-	-
ENSBTAG00000017764	HDAC4	histone deacetylase 4	3	118225398	-	-	Chromatin_Remodeling_Factors	-	-	-	-	-	-	-	-	-	-	-	-	-	-	-	-	-	-	Transcription DNA Templated	-	-
ENSBTAG00000007164	FGFR3	fibroblast growth factor receptor 3	6	116766295	-	-	-	-	-	-	-	-	-	-	-	-	-	-	-	MAPK Signalling	PI3K-AKT Signalling	-	Regulation of Actin Cytoskeleton	-	-	-	-	-
ENSBTAG00000003586	MAN1A2	mannosidase alpha class 1A member 2	3	25709064	-	-	-	-	-	-	-	-	-	-	-	-	-	-	-	-	-	-	-	-	-	-	-	-
ENSBTAG00000000749	LMNTD1	lamin tail domain containing 1	5	84446036	-	-	-	-	-	-	-	-	-	-	-	-	-	-	-	-	-	-	-	-	-	-	-	-
ENSBTAG00000011044	TACC3	transforming acidic coiled-coil containing protein 3	6	116825809	-	-	-	-	-	-	-	-	-	-	-	-	-	-	-	-	-	-	-	-	-	-	-	-
ENSBTAG00000011042	TMEM129	transmembrane protein 129, E3 ubiquitin ligase	6	116835513	-	-	-	-	-	-	-	-	-	-	-	-	-	-	-	-	-	-	-	-	-	-	-	-
ENSBTAG00000001328	SLBP	stem-loop binding protein	6	116841592	-	-	-	-	-	-	-	-	-	-	-	-	-	-	-	-	-	-	-	-	-	-	-	-
ENSBTAG00000014466	VTCN1	V-set domain containing T cell activation inhibitor 1	3	26012214	-	-	-	-	-	-	-	-	-	-	-	-	-	-	-	-	-	-	-	-	-	-	-	-
ENSBTAG00000001748	TRIM45	tripartite motif containing 45	3	26099795	-	-	-	-	-	-	-	-	-	-	-	-	-	-	-	-	-	-	-	-	-	-	-	-
ENSBTAG00000050323		protease, serine, 1 (trypsin 1)	4	105549187	-	-	-	-	-	-	-	-	-	-	-	-	-	-	-	-	-	-	-	-	-	-	-	-
ENSBTAG00000048852	TRBV3-1	T cell receptor beta variable 3-1	4	105567721	-	-	-	-	-	-	-	-	-	-	-	-	-	-	-	-	-	-	-	-	-	-	-	-
ENSBTAG00000031234			4	105572011	-	-	-	-	-	-	-	-	-	-	-	-	-	-	-	-	-	-	-	-	-	-	-	-
ENSBTAG00000053682			4	105597508	-	-	-	-	-	-	-	-	-	-	-	-	-	-	-	-	-	-	-	-	-	-	-	-
ENSBTAG00000051786		T cell receptor beta variable 5-1	4	105602813	-	-	-	-	-	-	-	-	-	-	-	-	-	-	-	-	-	-	-	-	-	-	-	-
ENSBTAG00000048974			6	116923469	-	-	-	-	-	-	-	-	-	-	-	-	-	-	-	-	-	-	-	-	-	-	-	-
ENSBTAG00000048789	NKX1-1	NK1 homeobox 1	6	117080457	-	-	-	-	-	-	-	-	-	-	-	-	-	-	-	-	-	-	-	-	-	-	-	-
ENSBTAG00000012577	UVSSA	UV stimulated scaffold protein A	6	117096413	-	-	-	-	-	-	-	-	-	-	-	-	-	-	-	-	-	-	-	-	-	-	-	-
ENSBTAG00000015392	TTF2	transcription termination factor 2	3	26126025	-	Transcription_Cofactors	-	-	-	-	-	-	-	-	-	-	-	-	-	-	-	-	-	-	-	-	-	-
ENSBTAG00000052008			4	105612950	-	-	-	-	-	-	-	-	-	-	-	-	-	-	-	-	-	-	-	-	-	-	-	-
ENSBTAG00000050773			4	105629381	-	-	-	-	-	-	-	-	-	-	-	-	-	-	-	-	-	-	-	-	-	-	-	-
ENSBTAG00000049810			4	105641093	-	-	-	-	-	-	-	-	-	-	-	-	-	-	-	-	-	-	-	-	-	-	-	-
ENSBTAG00000050745			4	105653052	-	-	-	-	-	-	-	-	-	-	-	-	-	-	-	-	-	-	-	-	-	-	-	-
ENSBTAG00000040387		T cell receptor beta variable 5-5	4	105683193	-	-	-	-	-	-	-	-	-	-	-	-	-	-	-	-	-	-	-	-	-	-	-	-
ENSBTAG00000048904			4	105690050	-	-	-	-	-	-	-	-	-	-	-	-	-	-	-	-	-	-	-	-	-	-	-	-
ENSBTAG00000053109			4	105701549	-	-	-	-	-	-	-	-	-	-	-	-	-	-	-	-	-	-	-	-	-	-	-	-
ENSBTAG00000049231			4	105713214	-	-	-	-	-	-	-	-	-	-	-	-	-	-	-	-	-	-	-	-	-	-	-	-
ENSBTAG00000050211			4	105716615	-	-	-	-	-	-	-	-	-	-	-	-	-	-	-	-	-	-	-	-	-	-	-	-
ENSBTAG00000039559			4	105721902	-	-	-	-	-	-	-	-	-	-	-	-	-	-	-	-	-	-	-	-	-	-	-	-
ENSBTAG00000053458			4	105738228	-	-	-	-	-	-	-	-	-	-	-	-	-	-	-	-	-	-	-	-	-	-	-	-
ENSBTAG00000049622			4	105743549	-	-	-	-	-	-	-	-	-	-	-	-	-	-	-	-	-	-	-	-	-	-	-	-
ENSBTAG00000051811			4	105767865	-	-	-	-	-	-	-	-	-	-	-	-	-	-	-	-	-	-	-	-	-	-	-	-
ENSBTAG00000052851			4	105782233	-	-	-	-	-	-	-	-	-	-	-	-	-	-	-	-	-	-	-	-	-	-	-	-
ENSBTAG00000051371			4	105782622	-	-	-	-	-	-	-	-	-	-	-	-	-	-	-	-	-	-	-	-	-	-	-	-
ENSBTAG00000048775	TRBV15	T cell receptor beta variable 15	4	105787690	-	-	-	-	-	-	-	-	-	-	-	-	-	-	-	-	-	-	-	-	-	-	-	-
ENSBTAG00000038605			4	105805130	-	-	-	-	-	-	-	-	-	-	-	-	-	-	-	-	-	-	-	-	-	-	-	-
ENSBTAG00000026068			4	105836216	-	-	-	-	-	-	-	-	-	-	-	-	-	-	-	-	-	-	-	-	-	-	-	-
ENSBTAG00000005871	MECOM	MDS1 and EVI1 complex locus	1	98280869	zf-C2H2	-	-	-	-	-	-	-	-	-	-	-	-	-	-	MAPK Signalling	-	-	-	-	-	-	-	-
ENSBTAG00000049004			4	105880111	-	-	-	-	-	-	-	-	-	-	-	-	-	-	-	-	-	-	-	-	-	-	-	-
ENSBTAG00000050190			4	105986780	-	-	-	-	-	-	-	-	-	-	-	-	-	-	-	-	-	-	-	-	-	-	-	-
ENSBTAG00000053376			4	106015473	-	-	-	-	-	-	-	-	-	-	-	-	-	-	-	-	-	-	-	-	-	-	-	-
ENSBTAG00000052228	TRBV24-1	T cell receptor beta variable 24-1	4	106025048	-	-	-	-	-	-	-	-	-	-	-	-	-	-	-	-	-	-	-	-	-	-	-	-
ENSBTAG00000053701			4	106030565	-	-	-	-	-	-	-	-	-	-	-	-	-	-	-	-	-	-	-	-	-	-	-	-
ENSBTAG00000053785			4	106032076	-	-	-	-	-	-	-	-	-	-	-	-	-	-	-	-	-	-	-	-	-	-	-	-
ENSBTAG00000054917			4	106044578	-	-	-	-	-	-	-	-	-	-	-	-	-	-	-	-	-	-	-	-	-	-	-	-
ENSBTAG00000051147			4	106051439	-	-	-	-	-	-	-	-	-	-	-	-	-	-	-	-	-	-	-	-	-	-	-	-
ENSBTAG00000047919		uncharacterized LOC786254	4	106056469	-	-	-	-	-	-	-	-	-	-	-	-	-	-	-	-	-	-	-	-	-	-	-	-
ENSBTAG00000021565	PRSS2	serine protease 2	4	106071878	-	-	-	-	-	-	-	-	-	-	-	-	-	-	-	-	-	-	-	-	-	-	-	-
ENSBTAG00000034609			4	106082256	-	-	-	-	-	-	-	-	-	-	-	-	-	-	-	-	-	-	-	-	-	-	-	-
ENSBTAG00000027204		T-cell receptor beta-1 chain C region	4	106102213	-	-	-	-	-	-	-	-	-	-	-	-	-	-	-	-	-	-	-	-	-	-	-	-
ENSBTAG00000009558	TRBV30	T cell receptor beta variable 3 (gene/pseudogene)	4	106120040	-	-	-	-	-	-	-	-	-	-	-	-	-	-	-	-	-	-	-	-	-	-	-	-
ENSBTAG00000054693			1	98639656	-	-	-	-	-	-	-	-	-	-	-	-	-	-	-	-	-	-	-	-	-	-	-	-
ENSBTAG00000015510	EPHB6	Bos taurus EPH receptor B6 (EPHB6), mRNA.	4	106164367	-	-	-	EPHB6	-	-	-	-	-	-	-	-	-	Axon Guidance	-	-	-	-	-	-	-	-	-	-
ENSBTAG00000024219	TRPV6	transient receptor potential cation channel subfamily V member 6	4	106181051	-	-	-	-	-	-	-	-	-	-	-	-	-	-	-	-	-	-	-	-	-	-	-	-
ENSBTAG00000001912	TRPV5	transient receptor potential cation channel subfamily V member 5	4	106214482	-	-	-	-	-	-	-	-	-	-	-	-	-	-	-	-	-	-	-	-	-	-	-	-
ENSBTAG00000014533	KEL	Kell metallo-endopeptidase	4	106252812	-	-	-	-	-	-	-	-	-	-	-	-	-	-	-	-	-	-	-	-	-	-	-	-
ENSBTAG00000049510		olfactory receptor 9A4-like	4	106366262	-	-	-	-	-	-	-	-	-	-	-	-	-	-	-	-	-	-	-	-	-	-	-	-
ENSBTAG00000048380		olfactory receptor 9A4-like	4	106384987	-	-	-	-	-	-	-	-	-	-	-	-	-	-	-	-	-	-	-	-	-	-	-	-
ENSBTAG00000053286		olfactory receptor 9A4-like	4	106397395	-	-	-	-	-	-	-	-	-	-	-	-	-	-	-	-	-	-	-	-	-	-	-	-
ENSBTAG00000013130	OR6V1	olfactory receptor, family 6, subfamily V, member 1	4	106421669	-	-	-	-	-	-	-	-	-	-	-	-	-	-	-	-	-	-	-	-	-	-	-	-
ENSBTAG00000006655	PIP	prolactin induced protein	4	106481178	-	-	-	-	-	-	-	-	-	-	-	-	-	-	-	-	-	-	-	-	-	-	-	-
ENSBTAG00000050494		prolactin-inducible protein homolog	4	106506468	-	-	-	-	-	-	-	-	-	-	-	-	-	-	-	-	-	-	-	-	-	-	-	-
ENSBTAG00000054827	TAS2R39	taste 2 receptor member 39	4	106575613	-	-	-	-	-	-	-	-	-	-	-	-	-	-	-	-	-	-	-	-	-	-	-	-
ENSBTAG00000040040	TAS2R40	taste 2 receptor member 4	4	106631620	-	-	-	-	-	-	-	-	-	-	-	-	-	-	-	-	-	-	-	-	-	-	-	-
ENSBTAG00000009839	GSTK1	glutathione S-transferase kappa 1	4	106651014	-	-	-	-	-	-	-	-	-	-	-	-	-	-	-	-	-	-	-	-	-	-	-	-
ENSBTAG00000018158	TMEM139	transmembrane protein 139	4	106672135	-	-	-	-	-	-	-	-	-	-	-	-	-	-	-	-	-	-	-	-	-	-	-	-
ENSBTAG00000018727	GOLIM4	golgi integral membrane protein 4	1	99361283	-	-	-	-	-	-	-	-	-	-	-	-	-	-	-	-	-	-	-	-	-	-	-	-
ENSBTAG00000031704	LRRC77	leucine rich repeat containing 77	1	99548884	-	-	-	LRRC77	-	-	-	-	-	-	-	-	-	-	-	-	-	-	-	-	-	-	-	-
ENSBTAG00000018159	CASP2	caspase 2	4	106677710	-	-	-	-	-	-	-	-	-	-	-	-	-	-	-	-	-	-	-	-	-	-	-	-
ENSBTAG00000009182	CLCN1	chloride voltage-gated channel 1	4	106700966	-	-	-	-	-	-	-	-	-	-	-	-	-	-	-	-	-	-	-	-	-	-	-	-
ENSBTAG00000009418	FAM131B	family with sequence similarity 131 member B	4	106740881	-	-	-	-	-	-	-	-	-	-	-	-	-	-	-	-	-	-	-	-	-	-	-	-
ENSBTAG00000054567			7	95627748	-	-	-	-	-	-	-	-	-	-	-	-	-	-	-	-	-	-	-	-	-	-	-	-
ENSBTAG00000012708	SERPINI1	serpin family I member 1	1	99660456	-	-	-	-	-	-	-	-	-	-	-	-	-	-	-	-	-	-	-	-	-	-	-	-
ENSBTAG00000017970	ZYX	zyxin	4	106775572	-	-	-	-	-	-	-	-	-	-	-	-	-	-	-	-	-	Focal Adhesion	-	-	-	-	-	-
ENSBTAG00000031709	PDCD10	programmed cell death 1	1	99744376	-	-	-	-	-	-	-	-	-	-	-	-	-	-	-	-	-	-	-	-	-	-	-	-
ENSBTAG00000006359	EPHA1	EPH receptor A1	4	106788865	-	-	-	-	-	-	-	-	-	-	-	-	-	Axon Guidance	-	-	-	-	-	-	-	-	-	-
ENSBTAG00000020843	PCSK1	proprotein convertase subtilisin/kexin type 1	7	95746303	-	-	-	PCSK1	-	-	-	-	-	-	-	-	-	-	-	-	-	-	-	-	-	-	-	-
ENSBTAG00000050328	TAS2R60	taste 2 receptor member 6	4	106849751	-	-	-	-	-	-	-	-	-	-	-	-	-	-	-	-	-	-	-	-	-	-	-	-
ENSBTAG00000039614		olfactory receptor 2F1	4	106900981	-	-	-	-	-	-	-	-	-	-	-	-	-	-	-	-	-	-	-	-	Olfactory Transduction	-	-	-
ENSBTAG00000013248		olfactory receptor 1AC1	4	106921257	-	-	-	-	-	-	-	-	-	-	-	-	-	-	-	-	-	-	-	-	Olfactory Transduction	-	-	-
ENSBTAG00000005475	TCAF2	TRPM8 channel associated factor 2	4	106966075	-	-	-	TCAF2	-	-	-	-	-	-	-	-	-	-	-	-	-	-	-	-	-	-	-	-
ENSBTAG00000031618	WDR49	WD repeat domain 49	1	99823209	-	-	-	-	-	-	-	-	-	-	-	-	-	-	-	-	-	-	-	-	-	-	-	-
ENSBTAG00000002554	TCAF1	TRPM8 channel associated factor 1	4	107019305	-	-	-	-	-	-	-	-	-	-	-	-	-	-	-	-	-	-	-	-	-	-	-	-
ENSBTAG00000050270		olfactory receptor-like protein OLF3	4	107097390	-	-	-	-	-	-	-	-	-	-	-	-	-	-	-	-	-	-	-	-	Olfactory Transduction	-	-	-
ENSBTAG00000051926		olfactory receptor-like protein OLF3	4	107115299	-	-	-	-	-	-	-	-	-	-	-	-	-	-	-	-	-	-	-	-	Olfactory Transduction	-	-	-
ENSBTAG00000053730		olfactory receptor-like protein OLF3	4	107134588	-	-	-	-	-	-	-	-	-	-	-	-	-	-	-	-	-	-	-	-	Olfactory Transduction	-	-	-
ENSBTAG00000054509		olfactory receptor-like protein OLF3	4	107149939	-	-	-	-	-	-	-	-	-	-	-	-	-	-	-	-	-	-	-	-	-	-	-	-
ENSBTAG00000011191		olfactory receptor-like protein OLF3	4	107188410	-	-	-	-	-	-	-	-	-	-	-	-	-	-	-	-	-	-	-	-	Olfactory Transduction	-	-	-
ENSBTAG00000011423	SERPINI2	serpin family I member 2	1	99995832	-	-	-	SERPINI2	-	-	-	-	-	-	-	-	-	-	-	-	-	-	-	-	-	-	-	-
ENSBTAG00000040130	OR6B1	olfactory receptor, family 6, subfamily B, member 1	4	107202463	-	-	-	-	-	-	-	-	-	-	-	-	-	-	-	-	-	-	-	-	Olfactory Transduction	-	-	-
ENSBTAG00000052655	IL26	interleukin 26	5	45548436	-	-	-	-	-	-	-	-	-	-	-	-	-	-	-	-	-	-	-	-	-	-	-	-
ENSBTAG00000051510	OR2A5	olfactory receptor, family 2, subfamily A, member 5	4	107233059	-	-	-	-	-	-	-	-	-	-	-	-	-	-	-	-	-	-	-	-	Olfactory Transduction	-	-	-
ENSBTAG00000049531	OR2A25	olfactory receptor, family 2, subfamily A, member 25	4	107246096	-	-	-	-	-	-	-	-	-	-	-	-	-	-	-	-	-	-	-	-	-	-	-	-
ENSBTAG00000053058			4	107262838	-	-	-	-	-	-	-	-	-	-	-	-	-	-	-	-	-	-	-	-	-	-	-	-
ENSBTAG00000052051			4	107293502	-	-	-	-	-	-	-	-	-	-	-	-	-	-	-	-	-	-	-	-	-	-	-	-
ENSBTAG00000055202			4	107305567	-	-	-	-	-	-	-	-	-	-	-	-	-	-	-	-	-	-	-	-	-	-	-	-
ENSBTAG00000049625	OR2A2	olfactory receptor, family 2, subfamily A, member 2-like	4	107320786	-	-	-	-	-	-	-	-	-	-	-	-	-	-	-	-	-	-	-	-	Olfactory Transduction	-	-	-
ENSBTAG00000035710	ZBBX	zinc finger B-box domain containing	1	100098900	-	-	-	-	-	-	-	-	-	-	-	-	-	-	-	-	-	-	-	-	-	-	-	-
ENSBTAG00000012529	IFNG	interferon gamma	5	45624462	-	-	-	-	-	-	-	-	-	-	-	-	-	-	Cytokine-cytokine receptor interaction	-	-	-	-	TGF-β Signalling	-	-	-	-
ENSBTAG00000007256	DYRK2	dual specificity tyrosine phosphorylation regulated kinase 2	5	46121140	-	-	-	-	-	-	-	-	-	-	-	-	-	-	-	-	-	-	-	-	-	-	-	-
ENSBTAG00000011139	BCHE	butyrylcholinesterase	1	101522744	-	-	-	BCHE	-	-	-	-	-	-	-	-	-	-	-	-	-	-	-	-	-	-	-	-
ENSBTAG00000009939	CAND1	cullin associated and neddylation dissociated 1	5	46494871	-	-	-	-	-	-	-	-	-	-	-	-	-	-	-	-	-	-	-	-	-	-	-	-
ENSBTAG00000009772	LIX1	limb and CNS expressed 1	7	96536559	-	-	-	-	-	-	-	-	-	-	-	-	-	-	-	-	-	-	-	-	-	-	-	-
ENSBTAG00000020761	USP33	ubiquitin specific peptidase 33	3	66900556	-	-	-	-	-	-	-	-	-	-	-	-	-	-	-	-	-	-	-	-	-	-	-	-
ENSBTAG00000011763	RIOK2	RIO kinase 2	7	96602708	-	-	-	-	-	-	-	-	-	-	-	-	-	-	-	-	-	-	-	-	-	-	-	-
ENSBTAG00000017419	ZZZ3	zinc finger ZZ-type containing 3	3	66975443	MYB	-	-	-	-	-	-	-	-	-	-	-	-	-	-	-	-	-	-	-	-	-	-	-
ENSBTAG00000017411	AK5	adenylate kinase 5	3	67098542	-	-	-	AK5	-	-	-	-	-	-	-	-	-	-	-	-	-	-	-	-	-	-	-	-
ENSBTAG00000011327	OLFML3	olfactomedin like 3	3	29390850	-	-	-	OLFML3	-	-	-	-	-	-	-	-	-	-	-	-	-	-	-	-	-	-	-	-
ENSBTAG00000011322	HIPK1	homeodomain interacting protein kinase 1	3	29399811	-	Transcription_Cofactors	-	-	-	-	-	-	-	-	-	-	-	-	-	-	-	-	-	-	-	-	-	-
ENSBTAG00000003616	DCLRE1B	DNA cross-link repair 1B	3	29473236	-	-	-	DCLRE1B	-	-	-	-	-	-	-	-	-	-	-	-	-	-	-	-	-	-	-	-
ENSBTAG00000003614	AP4B1	adaptor related protein complex 4 subunit beta 1	3	29479664	-	-	-	-	-	-	-	-	-	-	-	-	-	-	-	-	-	-	-	-	-	-	-	-
ENSBTAG00000012419	BCL2L15	BCL2 like 15	3	29498121	-	-	-	-	-	-	-	-	-	-	-	-	-	-	-	-	-	-	-	-	-	-	-	-
ENSBTAG00000050106			3	29503518	-	-	-	-	-	-	-	-	-	-	-	-	-	-	-	-	-	-	-	-	-	-	-	-
ENSBTAG00000019617	PTPN22	protein tyrosine phosphatase non-receptor type 22	3	29519988	-	-	-	-	-	-	-	-	-	-	-	-	-	-	-	-	-	-	-	-	-	-	-	-
ENSBTAG00000031940	RSBN1	round spermatid basic protein 1	3	29579106	-	-	-	-	-	-	-	-	-	-	-	-	-	-	-	-	-	-	-	-	-	-	-	-
ENSBTAG00000044017	MSRB3	methionine sulfoxide reductase B3	5	48332243	-	-	-	-	-	-	-	-	-	-	-	-	-	-	-	-	-	-	-	-	-	-	-	-
ENSBTAG00000039435	LEMD3	LEM domain containing 3	5	48542860	-	-	-	-	-	-	-	-	-	-	-	-	-	-	-	-	-	-	-	-	-	-	-	-
ENSBTAG00000019615	PHTF1	putative homeodomain transcription factor 1	3	29624990	-	-	-	-	-	-	-	-	-	-	-	-	-	-	-	-	-	-	-	-	-	Transcription DNA Templated	-	-
ENSBTAG00000019611	MAGI3	membrane associated guanylate kinase, WW and PDZ domain containing 3	3	29703286	-	-	-	-	-	-	-	-	-	-	-	-	-	-	-	-	-	-	-	-	-	-	-	-
ENSBTAG00000000061	PCDH7	protocadherin 7	6	49958089	-	-	-	-	-	-	-	-	-	-	-	-	-	-	-	-	-	-	-	-	-	-	-	-
ENSBTAG00000053088			6	57097792	-	-	-	-	-	-	-	-	-	-	-	-	-	-	-	-	-	-	-	-	-	-	-	-
ENSBTAG00000048664	CDK14	cyclin dependent kinase 14	4	7937943	-	-	-	-	-	-	-	-	-	-	-	-	-	-	-	-	-	-	-	-	-	-	-	-
ENSBTAG00000005773	PGM2	phosphoglucomutase 2	6	57145040	-	-	-	PGM2	-	-	-	-	-	-	-	-	-	-	-	-	-	-	-	-	-	-	-	-
ENSBTAG00000052370			6	57187550	-	-	-	-	-	-	-	-	-	-	-	-	-	-	-	-	-	-	-	-	-	-	-	-
ENSBTAG00000002107	FZD1	frizzled class receptor 1	4	8665915	-	-	-	-	-	-	-	-	-	-	-	-	-	-	-	-	-	-	-	-	-	-	-	-
ENSBTAG00000013699	TBC1D1	TBC1 domain family member 1	6	57213813	-	-	-	-	-	-	-	-	-	-	-	-	-	-	-	-	-	-	-	-	-	-	-	-
ENSBTAG00000017488	KLF3	Kruppel like factor 3	6	57942697	zf-C2H2	-	-	-	-	-	-	-	-	-	-	-	-	-	-	-	-	-	-	-	-	-	-	-
ENSBTAG00000014042	TLR10	toll like receptor 1	6	58034093	-	-	-	-	-	-	-	-	-	-	-	-	-	-	-	-	-	-	-	-	-	-	-	-
ENSBTAG00000054045			3	5412200	-	-	-	-	-	-	-	-	-	-	-	-	-	-	-	-	-	-	-	-	-	-	-	-
ENSBTAG00000014031	TLR6	toll like receptor 6	6	58051143	-	-	-	TLR6	-	-	-	-	-	-	-	-	-	-	-	-	-	-	-	-	-	-	-	-
ENSBTAG00000033160	FAM114A1	family with sequence similarity 114 member A1	6	58091341	-	-	-	FAM114A1	-	-	-	-	-	-	-	-	-	-	-	-	-	-	-	-	-	-	-	-
ENSBTAG00000055220			6	58145190	-	-	-	-	-	-	-	-	-	-	-	-	-	-	-	-	-	-	-	-	-	-	-	-
ENSBTAG00000015649	TMEM156	transmembrane protein 156	6	58180729	-	-	-	-	-	-	-	-	-	-	-	-	-	-	-	-	-	-	-	-	-	-	-	-
ENSBTAG00000006044	KLHL5	kelch like family member 5	6	58266641	-	-	-	-	-	-	-	-	-	-	-	-	-	-	-	-	-	-	-	-	-	-	-	-
ENSBTAG00000002750	KRIT1	KRIT1 ankyrin repeat containing	4	9528416	-	-	-	-	-	-	-	-	-	-	-	-	-	-	-	-	-	-	-	-	-	-	-	-
ENSBTAG00000034936	ANKIB1	ankyrin repeat and IBR domain containing 1	4	9624288	-	-	-	-	-	-	-	-	-	-	-	-	-	-	-	-	-	-	-	-	-	-	-	-
ENSBTAG00000051645			4	9664779	-	-	-	-	-	-	-	-	-	-	-	-	-	-	-	-	-	-	-	-	-	-	-	-
ENSBTAG00000048169			4	9704065	-	-	-	-	-	-	-	-	-	-	-	-	-	-	-	-	-	-	-	-	-	-	-	-
ENSBTAG00000021287	SLC16A7	solute carrier family 16 member 7	5	53698084	-	-	-	SLC16A7	-	-	-	-	-	-	-	-	-	-	-	-	-	-	-	-	-	-	-	-
ENSBTAG00000055198			5	53785405	-	-	-	-	-	-	-	-	-	-	-	-	-	-	-	-	-	-	-	-	-	-	-	-
ENSBTAG00000053531			5	53840974	-	-	-	-	-	-	-	-	-	-	-	-	-	-	-	-	-	-	-	-	-	-	-	-
ENSBTAG00000034905	TMBIM7	transmembrane BAX inhibitor motif containing 7	4	9735071	-	-	-	-	-	-	-	-	-	-	-	-	-	-	-	-	-	-	-	-	-	-	-	-
ENSBTAG00000045704	IGSF11	immunoglobulin superfamily member 11	1	63749635	-	-	-	-	-	-	-	-	-	-	-	-	-	-	-	-	-	-	-	-	-	-	-	-
ENSBTAG00000027425	CCDC190	coiled-coil domain containing 19	3	6567409	-	-	-	-	-	-	-	-	-	-	-	-	-	-	-	-	-	-	-	-	-	-	-	-
ENSBTAG00000055101			5	54534181	-	-	-	-	-	-	-	-	-	-	-	-	-	-	-	-	-	-	-	-	-	-	-	-
ENSBTAG00000005976	HSD17B7	hydroxysteroid 17-beta dehydrogenase 7	3	6634642	-	-	-	HSD17B7	-	-	-	Ovarian Steroidogenesis	-	-	-	-	-	-	-	-	-	-	-	-	-	-	-	-
ENSBTAG00000021996	GATAD1	GATA zinc finger domain containing 1	4	9764439	zf-GATA	-	-	-	-	-	-	-	-	-	-	-	-	-	-	-	-	-	-	-	-	-	-	-
ENSBTAG00000002227	LRIG3	leucine rich repeats and immunoglobulin like domains 3	5	54560835	-	-	-	-	-	-	-	-	-	-	-	-	-	-	-	-	-	-	-	-	-	-	-	-
ENSBTAG00000050123			3	6659416	-	-	-	-	-	-	-	-	-	-	-	-	-	-	-	-	-	-	-	-	-	-	-	-
ENSBTAG00000024431	PEX1	peroxisomal biogenesis factor 1	4	9789227	-	-	-	-	-	-	-	-	-	-	-	-	-	-	-	-	-	-	-	-	-	-	-	-
ENSBTAG00000018363	RBM48	RNA binding motif protein 48	4	9870503	-	-	-	-	-	-	-	-	-	-	-	-	-	-	-	-	-	-	-	-	-	-	-	-
ENSBTAG00000003810		uncharacterized LOC52465	4	9877592	-	-	-	-	-	-	-	-	-	-	-	-	-	-	-	-	-	-	-	-	-	-	-	-
ENSBTAG00000050705		family with sequence similarity 133 member B	4	9909855	-	-	-	-	-	-	-	-	-	-	-	-	-	-	-	-	-	-	-	-	-	-	-	-
ENSBTAG00000055278	NEGR1	neuronal growth regulator 1	3	72812247	-	-	-	-	-	-	-	-	-	-	-	-	-	-	-	-	-	-	-	-	-	-	-	-
ENSBTAG00000004885	DDR2	discoidin domain receptor tyrosine kinase 2	3	6677596	-	-	-	-	-	-	-	-	-	-	-	-	-	-	-	-	-	-	-	-	-	-	-	-
ENSBTAG00000044023	CDK6	cyclin dependent kinase 6	4	9939646	-	-	-	CDK6	-	-	-	-	-	-	-	-	-	-	-	-	PI3K-AKT Signalling	-	-	-	-	-	-	-
ENSBTAG00000002917	PRKAG2	protein kinase AMP-activated non-catalytic subunit gamma 2	4	114086044	-	-	-	PRKAG2	-	-	-	-	-	-	-	-	-	-	-	-	-	-	-	-	-	-	-	-
ENSBTAG00000045535	GALNTL5	polypeptide N-acetylgalactosaminyltransferase like 5	4	114477816	-	-	-	-	-	-	-	-	-	-	-	-	-	-	-	-	-	-	-	-	-	-	-	-
ENSBTAG00000021260	GALNT11	polypeptide N-acetylgalactosaminyltransferase 11	4	114567409	-	-	-	-	-	-	-	-	-	-	-	-	-	-	-	-	-	-	-	-	-	-	-	-
ENSBTAG00000024199	KMT2C	lysine methyltransferase 2C	4	114599696	-	-	Chromatin_Remodeling_Factors	-	-	-	-	-	-	-	-	-	-	-	-	-	-	-	-	-	-	-	-	-
ENSBTAG00000014871	CCT8L2	chaperonin containing TCP1 subunit 8 like 2	4	114862025	-	-	-	-	-	-	-	-	-	-	-	-	-	-	-	-	-	-	-	-	-	-	-	-
ENSBTAG00000019597			4	114867152	-	-	-	-	-	-	-	-	-	-	-	-	-	-	-	-	-	-	-	-	-	-	-	-
ENSBTAG00000020130	CLCN3	chloride voltage-gated channel 3	8	1549320	-	-	-	-	-	-	-	-	-	-	-	-	-	-	-	-	-	-	-	-	-	-	-	-
ENSBTAG00000020132	HPF1	histone PARylation factor 1	8	1641320	-	-	-	-	-	-	-	-	-	-	-	-	-	-	-	-	-	-	-	-	-	-	-	-
ENSBTAG00000035293		GrpE-like 2, mitochondrial-like	8	1692075	-	-	-	-	-	-	-	-	-	-	-	-	-	-	-	-	-	-	-	-	-	-	-	-
ENSBTAG00000019539	MFAP3L	microfibril associated protein 3 like	8	1832165	-	-	-	-	-	-	-	-	-	-	-	-	-	-	-	-	-	-	-	-	-	-	-	-
ENSBTAG00000050967	AADAT	aminoadipate aminotransferase	8	1928243	-	-	-	-	-	-	-	-	-	-	-	-	-	-	-	-	-	-	-	-	-	-	-	-
ENSBTAG00000010326	AADAT	aminoadipate aminotransferase	8	1963622	-	-	-	-	-	-	-	-	-	-	-	-	-	-	-	-	-	-	-	-	-	-	-	-
ENSBTAG00000015252	CHRNA9	cholinergic receptor nicotinic alpha 9 subunit	6	59324388	-	-	-	-	-	-	-	-	-	-	-	-	-	-	-	-	-	-	-	-	-	-	-	-
ENSBTAG00000002356	RBM47	RNA binding motif protein 47	6	59387155	-	-	-	RBM47	-	-	-	-	-	-	-	-	-	-	-	-	-	-	-	-	-	-	-	-
ENSBTAG00000001572	NSUN7	NOP2/Sun RNA methyltransferase family member 7	6	59664104	-	-	-	NSUN7	-	-	-	-	-	-	-	-	-	-	-	-	-	-	-	-	-	-	-	-
ENSBTAG00000044000	PRIM1	DNA primase subunit 1	5	56711750	-	-	-	-	-	-	-	-	-	-	-	-	-	-	-	-	-	-	-	-	-	-	-	-
ENSBTAG00000010701	NACA	nascent polypeptide associated complex subunit alpha	5	56711826	-	Transcription_Cofactors	-	NACA	-	-	-	-	-	-	-	-	-	-	-	-	-	-	-	-	-	Transcription DNA Templated	-	-
ENSBTAG00000055262			5	56758238	-	-	-	-	-	-	-	-	-	-	-	-	-	-	-	-	-	-	-	-	-	-	-	-
ENSBTAG00000017967	PTGES3	prostaglandin E synthase 3	5	56760933	-	-	-	-	-	-	-	-	-	-	-	-	-	-	-	-	-	-	-	-	-	-	-	-
ENSBTAG00000027569	APBB2	amyloid beta precursor protein binding family B member 2	6	59713923	-	-	-	-	-	-	-	-	-	-	-	-	-	-	-	-	-	-	-	-	-	-	-	-
ENSBTAG00000005078	UCHL1	ubiquitin C-terminal hydrolase L1	6	60147025	-	-	-	UCHL1	-	-	-	-	-	-	-	-	-	-	-	-	-	-	-	-	-	-	-	-
ENSBTAG00000010677	LIMCH1	LIM and calponin homology domains 1	6	60224068	-	-	-	-	-	-	-	-	-	-	-	-	-	-	-	-	-	-	-	-	-	-	-	-
ENSBTAG00000051208			6	60622076	-	-	-	-	-	-	-	-	-	-	-	-	-	-	-	-	-	-	-	-	-	-	-	-
ENSBTAG00000044166	PHOX2B	paired like homeobox 2B	6	60646949	Homeobox	-	-	-	-	-	-	-	-	-	-	-	-	-	-	-	-	-	-	-	-	-	-	-
ENSBTAG00000043958	TMEM33	transmembrane protein 33	6	60814779	-	-	-	-	-	-	-	-	-	-	-	-	-	-	-	-	-	-	-	-	-	-	-	-
ENSBTAG00000002550			6	60856459	-	-	-	-	-	-	-	-	-	-	-	-	-	-	-	-	-	-	-	-	-	-	-	-
ENSBTAG00000020367	SLC30A9	solute carrier family 3 member 9	6	60859705	-	-	-	SLC30A9	-	-	-	-	-	-	-	-	-	-	-	-	-	-	-	-	-	-	-	-
ENSBTAG00000051279			6	60919801	-	-	-	-	-	-	-	-	-	-	-	-	-	-	-	-	-	-	-	-	-	-	-	-
ENSBTAG00000005567	BEND4	BEN domain containing 4	6	60982593	-	-	-	-	-	-	-	-	-	-	-	-	-	-	-	-	-	-	-	-	-	-	-	-
ENSBTAG00000015361	CNTFR	ciliary neurotrophic factor receptor	8	75920507	-	-	-	-	-	-	-	-	-	-	-	-	-	-	Cytokine-cytokine receptor interaction	-	-	-	-	-	-	-	-	-
ENSBTAG00000016295	RPP25L	ribonuclease P/MRP subunit p25 like	8	75977936	-	-	-	-	-	-	-	-	-	-	-	-	-	-	-	-	-	-	-	-	-	-	-	-
ENSBTAG00000018883	DCTN3	dynactin subunit 3	8	75981882	-	-	-	DCTN3	-	-	-	-	-	-	-	-	-	-	-	-	-	-	-	-	-	-	-	-
ENSBTAG00000025792	ARID3C	AT-rich interaction domain 3C	8	75991936	ARID	-	-	-	-	-	-	-	-	-	-	-	-	-	-	-	-	-	-	-	-	-	-	-
ENSBTAG00000015804	SIGMAR1	sigma non-opioid intracellular receptor 1	8	76005558	-	-	-	-	-	-	-	-	-	-	-	-	-	-	-	-	-	-	-	-	-	-	-	-
ENSBTAG00000015807	GALT	galactose-1-phosphate uridylyltransferase	8	76012246	-	-	-	-	-	-	-	-	-	-	-	-	-	-	-	-	-	-	-	-	-	-	-	-
ENSBTAG00000014907	IL11RA	interleukin 11 receptor subunit alpha	8	76017695	-	-	-	-	-	-	-	-	-	-	-	-	-	-	-	-	-	-	-	-	-	-	-	-
ENSBTAG00000014908	CCL27	C-C motif chemokine ligand 27	8	76027403	-	-	-	CCL27	-	-	-	-	-	-	-	-	-	-	Cytokine-cytokine receptor interaction	-	-	-	-	-	-	-	-	-
ENSBTAG00000038659	KCTD8	potassium channel tetramerization domain containing 8	6	62835528	-	-	-	-	-	-	-	-	-	-	-	-	-	-	-	-	-	-	-	-	-	-	-	-
ENSBTAG00000049217		uncharacterized LOC58933	8	76030807	-	-	-	-	-	-	-	-	-	-	-	-	-	-	-	-	-	-	-	-	-	-	-	-
ENSBTAG00000012684	CCL19	C-C motif chemokine ligand 19	8	76054024	-	-	-	-	-	-	-	-	-	-	-	-	-	-	Cytokine-cytokine receptor interaction	-	-	-	-	-	-	-	-	-
ENSBTAG00000053396		endogenous retrovirus group PABLB member 1 Env polyprotein	8	76062370	-	-	-	-	-	-	-	-	-	-	-	-	-	-	-	-	-	-	-	-	-	-	-	-
ENSBTAG00000010161	CCL21	C-C motif chemokine ligand 21	8	76080584	-	-	-	CCL21	-	-	-	-	-	-	-	-	-	-	Cytokine-cytokine receptor interaction	-	-	-	-	-	-	-	-	-
ENSBTAG00000001603	YIPF7	Yip1 domain family member 7	6	63238860	-	-	-	-	-	-	-	-	-	-	-	-	-	-	-	-	-	-	-	-	-	-	-	-
ENSBTAG00000051205			8	76107650	-	-	-	-	-	-	-	-	-	-	-	-	-	-	-	-	-	-	-	-	-	-	-	-
ENSBTAG00000052680			8	76110783	-	-	-	-	-	-	-	-	-	-	-	-	-	-	-	-	-	-	-	-	-	-	-	-
ENSBTAG00000017232	KIF13B	kinesin family member 13B	8	9440963	-	-	-	-	-	-	-	-	-	-	-	-	-	-	-	-	-	-	-	-	-	-	-	-
ENSBTAG00000000285	GUF1	GUF1 homolog, GTPase	6	63290365	-	-	-	-	-	-	-	-	-	-	-	-	-	-	-	-	-	-	-	-	-	-	-	-
ENSBTAG00000021751	RASEF	RAS and EF-hand domain containing	8	76173243	-	-	-	RASEF	-	-	-	-	-	-	-	-	-	-	-	-	-	-	-	-	-	-	-	-
ENSBTAG00000000287	GNPDA2	glucosamine-6-phosphate deaminase 2	6	63317766	-	-	-	-	-	-	-	-	-	-	-	-	-	-	-	-	-	-	-	-	-	-	-	-
ENSBTAG00000005247	FRMD3	FERM domain containing 3	8	76429785	-	-	-	-	-	-	-	-	-	-	-	-	-	-	-	-	-	-	-	-	-	-	-	-
ENSBTAG00000051838			6	63569547	-	-	-	-	-	-	-	-	-	-	-	-	-	-	-	-	-	-	-	-	-	-	-	-
ENSBTAG00000002640	KALRN	kalirin RhoGEF kinase	1	68647206	-	-	-	KALRN	-	-	-	-	-	-	-	-	-	-	-	-	-	-	-	-	-	-	-	-
ENSBTAG00000012296	GABRG1	gamma-aminobutyric acid type A receptor subunit gamma1	6	64584452	-	-	-	-	-	-	-	-	-	-	-	-	-	-	-	-	-	-	-	-	-	-	-	-
ENSBTAG00000011817	GABRA2	gamma-aminobutyric acid type A receptor subunit alpha2	6	64820535	-	-	-	GABRA2	-	-	-	-	-	-	-	-	-	-	-	-	-	-	-	-	-	-	-	-
ENSBTAG00000050016	COX7B2	cytochrome c oxidase subunit 7B2, mitochondrial	6	65334350	-	-	-	-	-	-	-	-	-	-	-	-	-	-	-	-	-	-	-	-	-	-	-	-
ENSBTAG00000039213	H4C14	Bos taurus H4 clustered histone 14 (H4C14), mRNA.	6	65420881	-	-	-	-	-	-	-	-	-	-	-	-	-	-	-	-	-	-	-	-	-	-	-	-
ENSBTAG00000053598	RAB21	RAB21, member RAS oncogene family	5	1377716	-	-	-	-	-	-	-	-	-	-	-	-	-	-	-	-	-	-	-	-	-	-	-	-
ENSBTAG00000012828	TBC1D15	TBC1 domain family member 15	5	1450098	-	-	-	-	-	-	-	-	-	-	-	-	-	-	-	-	-	-	-	-	-	-	-	-
ENSBTAG00000016645	GABRA4	gamma-aminobutyric acid type A receptor subunit alpha4	6	65496510	-	-	-	-	-	-	-	-	-	GABAergic Synapse	-	-	-	-	-	-	-	-	-	-	-	-	-	-
ENSBTAG00000015008	CPA3	carboxypeptidase A3	1	119297388	-	-	-	-	-	-	-	-	-	-	-	-	-	-	-	-	-	-	-	-	-	-	-	-
ENSBTAG00000010819	HMBOX1	homeobox containing 1	8	9647783	Homeobox	-	-	-	-	-	-	-	-	-	-	-	-	-	-	-	-	-	-	-	-	-	-	-
ENSBTAG00000053238		kalirin RhoGEF kinase	1	68984705	-	-	-	-	-	-	-	-	-	-	-	-	-	-	-	-	-	-	-	-	-	-	-	-
ENSBTAG00000000456	CPB1	carboxypeptidase B1	1	119339499	-	-	-	-	-	-	-	-	-	-	-	-	-	-	-	-	-	-	-	-	-	-	-	-
ENSBTAG00000013727	UMPS	uridine monophosphate synthetase	1	69127863	-	-	-	UMPS	-	-	-	-	-	-	-	-	-	-	-	-	-	-	-	-	-	-	-	-
ENSBTAG00000017837	GABRB1	gamma-aminobutyric acid type A receptor subunit beta1	6	65611356	-	-	-	GABRB1	-	-	-	-	-	GABAergic Synapse	-	-	-	-	-	-	-	-	-	-	-	-	-	-
ENSBTAG00000045633	AGTR1	angiotensin II receptor type 1	1	119465679	-	-	-	-	-	-	-	-	-	-	Calcium Signalling	-	-	-	-	-	-	-	-	-	-	-	-	-
ENSBTAG00000020792	TPH2	tryptophan hydroxylase 2	5	1542142	-	-	-	-	-	-	-	-	-	-	-	-	-	-	-	-	-	-	-	-	-	-	-	-
ENSBTAG00000013755	ITGB5	integrin subunit beta 5	1	69196881	-	-	-	ITGB5	-	-	-	-	-	-	-	-	-	-	-	-	PI3K-AKT Signalling	Focal Adhesion	Regulation of Actin Cytoskeleton	-	-	-	-	-
ENSBTAG00000013449	RAB3GAP1	RAB3 GTPase activating protein catalytic subunit 1	2	62127818	-	-	-	-	-	-	-	-	-	-	-	-	-	-	-	-	-	-	-	-	-	-	-	-
ENSBTAG00000014409	MAP3K19	mitogen-activated protein kinase kinase kinase 19	2	62271904	-	-	-	-	-	-	-	-	-	-	-	-	-	-	-	-	-	-	-	-	-	-	-	-
ENSBTAG00000014158	CCNT2	cyclin T2	2	62319905	-	-	-	-	-	-	-	-	-	-	-	-	-	-	-	-	-	-	-	-	-	Transcription DNA Templated	-	-
ENSBTAG00000018575	TRHDE	thyrotropin releasing hormone degrading enzyme	5	1921649	-	-	-	TRHDE	-	-	-	-	-	-	-	-	-	-	-	-	-	-	-	-	-	-	-	-
ENSBTAG00000010382	MUC13	mucin 13, cell surface associated	1	69332534	-	-	-	-	-	-	-	-	-	-	-	-	-	-	-	-	-	-	-	-	-	-	-	-
ENSBTAG00000008039	ACMSD	aminocarboxymuconate semialdehyde decarboxylase	2	62363597	-	-	-	-	-	-	-	-	-	-	-	-	-	-	-	-	-	-	-	-	-	-	-	-
ENSBTAG00000035083	ATXN7L3B	ataxin 7 like 3B	5	4068535	-	-	-	-	-	-	-	-	-	-	-	-	-	-	-	-	-	-	-	-	-	-	-	-
ENSBTAG00000018753	TMEM163	transmembrane protein 163	2	62513122	-	-	-	-	-	-	-	-	-	-	-	-	-	-	-	-	-	-	-	-	-	-	-	-
ENSBTAG00000021396	HEG1	heart development protein with EGF like domains 1	1	69422854	-	-	-	HEG1	-	-	-	-	-	-	-	-	-	-	-	-	-	-	-	-	-	-	-	-
ENSBTAG00000054123		potassium voltage-gated channel subfamily C member 2	5	4492053	-	-	-	-	-	-	-	-	-	-	-	-	-	-	-	-	-	-	-	-	-	-	-	-
ENSBTAG00000014859	CAPS2	calcyphosine 2	5	4783613	-	-	-	-	-	-	-	-	-	-	-	-	-	-	-	-	-	-	-	-	-	-	-	-
ENSBTAG00000010647	NTRK2	neurotrophic receptor tyrosine kinase 2	8	77952718	-	-	-	-	-	-	-	-	-	-	-	-	-	-	-	MAPK Signalling	-	-	-	-	-	-	-	-
ENSBTAG00000004569	GLIPR1L1	GLIPR1 like 1	5	4839406	-	-	-	-	-	-	-	-	-	-	-	-	-	-	-	-	-	-	-	-	-	-	-	-
ENSBTAG00000019260	GLIPR1L2	GLIPR1 like 2	5	4889686	-	-	-	-	-	-	-	-	-	-	-	-	-	-	-	-	-	-	-	-	-	-	-	-
ENSBTAG00000011590	GLIPR1	GLI pathogenesis related 1	5	4987628	-	-	-	GLIPR1	-	-	-	-	-	-	-	-	-	-	-	-	-	-	-	-	-	-	-	-
ENSBTAG00000011591	KRR1	KRR1 small subunit processome component homolog	5	5033423	-	-	-	-	-	-	-	-	-	-	-	-	-	-	-	-	-	-	-	-	-	-	-	-
ENSBTAG00000049240			1	124104153	-	-	-	-	-	-	-	-	-	-	-	-	-	-	-	-	-	-	-	-	-	-	-	-
ENSBTAG00000009257	CERKL	ceramide kinase like	2	14945329	-	-	-	-	-	-	-	-	-	-	-	-	-	-	-	-	-	-	-	-	-	-	-	-
ENSBTAG00000009256	ITGA4	integrin subunit alpha 4	2	15083908	-	-	-	-	-	-	-	-	-	-	-	-	-	-	-	-	PI3K-AKT Signalling	Focal Adhesion	Regulation of Actin Cytoskeleton	-	-	-	-	-
ENSBTAG00000003120	ZNF385B	zinc finger protein 385B	2	17076721	-	-	-	-	-	-	-	-	-	-	-	-	-	-	-	-	-	-	-	-	-	-	-	-
ENSBTAG00000046904			2	17377314	-	-	-	-	-	-	-	-	-	-	-	-	-	-	-	-	-	-	-	-	-	-	-	-
ENSBTAG00000012347	SLC51A	solute carrier family 51 subunit alpha	1	70809680	-	-	-	-	-	-	-	-	-	-	-	-	-	-	-	-	-	-	-	-	-	-	-	-
ENSBTAG00000016979	PCYT1A	phosphate cytidylyltransferase 1, choline, alpha	1	70824603	-	-	-	-	-	-	-	-	-	-	-	-	-	-	-	-	-	-	-	-	-	-	-	-
ENSBTAG00000032684	TCTEX1D2	Tctex1 domain containing 2	1	70881969	-	-	-	-	-	-	-	-	-	-	-	-	-	-	-	-	-	-	-	-	-	-	-	-
ENSBTAG00000052519			8	18141463	-	-	-	-	-	-	-	-	-	-	-	-	-	-	-	-	-	-	-	-	-	-	-	-
ENSBTAG00000040161		transmembrane 4 L six family member 19	1	70913018	-	-	-	-	-	-	-	-	-	-	-	-	-	-	-	-	-	-	-	-	-	-	-	-
ENSBTAG00000007577	UBXN7	UBX domain protein 7	1	70935047	-	-	-	-	-	-	-	-	-	-	-	-	-	-	-	-	-	-	-	-	-	-	-	-
ENSBTAG00000018473	MARCO	macrophage receptor with collagenous structure	2	70736152	-	-	-	-	-	-	-	-	-	-	-	-	-	-	-	-	-	-	-	-	-	-	-	-
ENSBTAG00000002199	CORIN	corin, serine peptidase	6	66274892	-	-	-	-	-	-	-	-	-	-	-	-	-	-	-	-	-	-	-	-	-	-	-	-
ENSBTAG00000003771	C1QL2	complement C1q like 2	2	70918684	-	-	-	-	-	-	-	-	-	-	-	-	-	-	-	-	-	-	-	-	-	-	-	-
ENSBTAG00000013317	RNF168	ring finger protein 168	1	71020360	-	-	-	-	-	-	-	-	-	-	-	-	-	-	-	-	-	-	-	-	-	-	-	-
ENSBTAG00000007111	STEAP3	STEAP3 metalloreductase	2	71009555	-	-	-	-	-	-	-	-	-	-	-	-	-	-	-	-	-	-	-	-	-	-	-	-
ENSBTAG00000013319	SMCO1	single-pass membrane protein with coiled-coil domains 1	1	71044905	-	-	-	-	-	-	-	-	-	-	-	-	-	-	-	-	-	-	-	-	-	-	-	-
ENSBTAG00000010599	C2H2orf76	chromosome 2 C2orf76 homolog	2	71107880	-	-	-	C2H2orf76	-	-	-	-	-	-	-	-	-	-	-	-	-	-	-	-	-	-	-	-
ENSBTAG00000014660	WDR53	WD repeat domain 53	1	71087882	-	-	-	-	-	-	-	-	-	-	-	-	-	-	-	-	-	-	-	-	-	-	-	-
ENSBTAG00000006388	FBXO45	F-box protein 45	1	71101138	-	-	-	-	-	-	-	-	-	-	-	-	-	-	-	-	-	-	-	-	-	-	-	-
ENSBTAG00000009517	DBI	diazepam binding inhibitor, acyl-CoA binding protein	2	71192388	-	-	-	DBI	-	-	-	-	-	-	-	-	-	-	-	-	-	-	-	-	-	-	-	-
ENSBTAG00000009614	NRROS	negative regulator of reactive oxygen species	1	71155752	-	-	-	-	-	-	-	-	-	-	-	-	-	-	-	-	-	-	-	-	-	-	-	-
ENSBTAG00000026825	TMEM37	transmembrane protein 37	2	71236196	-	-	-	-	-	-	-	-	-	-	-	-	-	-	-	-	-	-	-	-	-	-	-	-
ENSBTAG00000013192	CEP19	centrosomal protein 19	1	71223038	-	-	-	-	-	-	-	-	-	-	-	-	-	-	-	-	-	-	-	-	-	-	-	-
ENSBTAG00000002201	NFXL1	nuclear transcription factor, X-box binding like 1	6	66591304	zf-NF-X1	-	-	-	-	-	-	-	-	-	-	-	-	-	-	-	-	-	-	-	-	-	-	-
ENSBTAG00000049165			1	71229011	-	-	-	-	-	-	-	-	-	-	-	-	-	-	-	-	-	-	-	-	-	-	-	-
ENSBTAG00000002205	CNGA1	cyclic nucleotide gated channel subunit alpha 1	6	66669318	-	-	-	-	-	-	-	-	-	-	-	cAMP Signalling	-	-	-	-	-	-	-	-	-	-	-	-
ENSBTAG00000048195	PIGX	phosphatidylinositol glycan anchor biosynthesis class X	1	71232257	-	-	-	-	-	-	-	-	-	-	-	-	-	-	-	-	-	-	-	-	-	-	-	-
ENSBTAG00000009423	NIPAL1	NIPA like domain containing 1	6	66702049	-	-	-	-	-	-	-	-	-	-	-	-	-	-	-	-	-	-	-	-	-	-	-	-
ENSBTAG00000005055	TXK	TXK tyrosine kinase	6	66757241	-	-	-	-	-	-	-	-	-	-	-	-	-	-	-	-	-	-	-	-	-	-	-	-
ENSBTAG00000047856	PAK2	p21 (RAC1) activated kinase 2	1	71257814	-	-	-	-	-	-	-	-	-	-	-	-	-	Axon Guidance	-	MAPK Signalling	-	Focal Adhesion	Regulation of Actin Cytoskeleton	-	-	-	-	-
ENSBTAG00000013619	SCTR	secretin receptor	2	71244652	-	-	-	-	-	-	-	-	-	-	-	-	-	-	-	-	-	-	-	-	-	-	-	-
ENSBTAG00000054356			2	71336563	-	-	-	-	-	-	-	-	-	-	-	-	-	-	-	-	-	-	-	-	-	-	-	-
ENSBTAG00000005062	TEC	tec protein tyrosine kinase	6	66819064	-	-	-	TEC	-	-	-	-	-	-	-	-	-	-	-	-	-	-	-	-	-	-	-	-
ENSBTAG00000051457			6	66874604	-	-	-	-	-	-	-	-	-	-	-	-	-	-	-	-	-	-	-	-	-	-	-	-
ENSBTAG00000009057	CFAP221	cilia and flagella associated protein 221	2	71437172	-	-	-	-	-	-	-	-	-	-	-	-	-	-	-	-	-	-	-	-	-	-	-	-
ENSBTAG00000009058	TMEM177	transmembrane protein 177	2	71480988	-	-	-	-	-	-	-	-	-	-	-	-	-	-	-	-	-	-	-	-	-	-	-	-
ENSBTAG00000020855	PTPN4	protein tyrosine phosphatase non-receptor type 4	2	71546908	-	-	-	PTPN4	-	-	-	-	-	-	-	-	-	-	-	-	-	-	-	-	-	-	-	-
ENSBTAG00000052709			2	18333414	-	-	-	-	-	-	-	-	-	-	-	-	-	-	-	-	-	-	-	-	-	-	-	-
ENSBTAG00000001098	PLEKHA3	pleckstrin homology domain containing A3	2	18388139	-	-	-	-	-	-	-	-	-	-	-	-	-	-	-	-	-	-	-	-	-	-	-	-
ENSBTAG00000001097	FKBP7	FKBP prolyl isomerase 7	2	18418695	-	-	-	-	-	-	-	-	-	-	-	-	-	-	-	-	-	-	-	-	-	-	-	-
ENSBTAG00000033254	PJVK	pejvakin	2	18429582	-	-	-	-	-	-	-	-	-	-	-	-	-	-	-	-	-	-	-	-	-	-	-	-
ENSBTAG00000001096	PRKRA	protein activator of interferon induced protein kinase EIF2AK2	2	18437895	-	-	-	-	-	-	-	-	-	-	-	-	-	-	-	-	-	-	-	-	-	-	-	-
ENSBTAG00000018694	ACSS3	acyl-CoA synthetase short chain family member 3	5	10671183	-	-	-	ACSS3	-	-	-	-	-	-	-	-	-	-	-	-	-	-	-	-	-	-	-	-
ENSBTAG00000003036	PPFIA2	PTPRF interacting protein alpha 2	5	10849058	-	-	-	-	-	-	-	-	-	-	-	-	-	-	-	-	-	-	-	-	-	-	-	-
ENSBTAG00000014405	OSBPL6	oxysterol binding protein like 6	2	18481775	-	-	-	-	-	-	-	-	-	-	-	-	-	-	-	-	-	-	-	-	-	-	-	-
ENSBTAG00000053526			5	10927820	-	-	-	-	-	-	-	-	-	-	-	-	-	-	-	-	-	-	-	-	-	-	-	-
ENSBTAG00000052152		translation machinery-associated protein 7	5	11240122	-	-	-	-	-	-	-	-	-	-	-	-	-	-	-	-	-	-	-	-	-	-	-	-
ENSBTAG00000006168	RBM45	RNA binding motif protein 45	2	18758172	-	-	-	-	-	-	-	-	-	-	-	-	-	-	-	-	-	-	-	-	-	-	-	-
ENSBTAG00000003443	USP46	ubiquitin specific peptidase 46	6	68303938	-	-	-	-	-	-	-	-	-	-	-	-	-	-	-	-	-	-	-	-	-	-	-	-
ENSBTAG00000039522	CYCT	cytochrome c, testis	2	18779444	-	-	-	-	-	-	-	-	-	-	-	-	-	-	-	-	-	-	-	-	-	-	-	-
ENSBTAG00000020647	RASL11B	RAS like family 11 member B	6	68530371	-	-	-	-	-	-	-	-	-	-	-	-	-	-	-	-	-	-	-	-	-	-	-	-
ENSBTAG00000016396	PDE11A	phosphodiesterase 11A	2	18826605	-	-	-	-	-	-	-	-	-	-	-	-	-	-	-	-	-	-	-	-	-	-	-	-
ENSBTAG00000027694	TTC30A	tetratricopeptide repeat domain 3A	2	19259234	-	-	-	-	-	-	-	-	-	-	-	-	-	-	-	-	-	-	-	-	-	-	-	-
ENSBTAG00000027696	TTC30B	tetratricopeptide repeat domain 3B	2	19325706	-	-	-	-	-	-	-	-	-	-	-	-	-	-	-	-	-	-	-	-	-	-	-	-
ENSBTAG00000020648	SCFD2	sec1 family domain containing 2	6	68538960	-	-	-	-	-	-	-	-	-	-	-	-	-	-	-	-	-	-	-	-	-	-	-	-
ENSBTAG00000009897	AGPS	alkylglycerone phosphate synthase	2	19341272	-	-	-	-	-	-	-	-	-	-	-	-	-	-	-	-	-	-	-	-	-	-	-	-
ENSBTAG00000020653	FIP1L1	factor interacting with PAPOLA and CPSF1	6	68940818	-	-	-	-	-	-	-	-	-	-	-	-	-	-	-	-	-	-	-	-	-	-	-	-
ENSBTAG00000020658	LNX1	ligand of numb-protein X 1	6	69006787	-	-	-	-	-	-	-	-	-	-	-	-	-	-	-	-	-	-	-	-	-	-	-	-
ENSBTAG00000015310	SLC25A36	solute carrier family 25 member 36	1	128008638	-	-	-	-	-	-	-	-	-	-	-	-	-	-	-	-	-	-	-	-	-	-	Translation	-
ENSBTAG00000032660	CHIC2	cysteine rich hydrophobic domain 2	6	69536636	-	-	-	-	-	-	-	-	-	-	-	-	-	-	-	-	-	-	-	-	-	-	-	-
ENSBTAG00000052041			1	128064859	-	-	-	-	-	-	-	-	-	-	-	-	-	-	-	-	-	-	-	-	-	-	-	-
ENSBTAG00000045812	GSX2	GS homeobox 2	6	69629306	Homeobox	-	-	-	-	-	-	-	-	-	-	-	-	-	-	-	-	-	-	-	-	-	-	-
ENSBTAG00000018346	TRIM42	tripartite motif containing 42	1	128258678	-	-	-	-	-	-	-	-	-	-	-	-	-	-	-	-	-	-	-	-	-	-	-	-
ENSBTAG00000008714	CLSTN2	calsyntenin 2	1	128385395	-	-	-	CLSTN2	-	-	-	-	-	-	-	-	-	-	-	-	-	-	-	-	-	-	-	-
ENSBTAG00000007173	PDGFRA	platelet derived growth factor receptor alpha	6	69723655	-	-	-	-	-	-	-	-	-	-	Calcium Signalling	-	-	-	-	MAPK Signalling	PI3K-AKT Signalling	Focal Adhesion	Regulation of Actin Cytoskeleton	-	-	-	-	-
ENSBTAG00000002699	KIT	KIT proto-oncogene, receptor tyrosine kinase	6	70166692	-	-	-	-	-	-	-	-	-	-	-	-	-	-	-	-	-	-	-	-	-	-	-	-
ENSBTAG00000000782	KDR	kinase insert domain receptor	6	70564927	-	-	-	KDR	-	-	-	-	-	-	-	-	-	-	-	-	PI3K-AKT Signalling	Focal Adhesion	-	-	-	-	-	-
ENSBTAG00000014913	SRD5A3	steroid 5 alpha-reductase 3	6	70803119	-	-	-	-	-	-	-	-	-	-	-	-	-	-	-	-	-	-	-	-	-	-	-	-
ENSBTAG00000001269	TMEM165	transmembrane protein 165	6	70838726	-	-	-	-	-	-	-	-	-	-	-	-	-	-	-	-	-	-	-	-	-	-	-	-
ENSBTAG00000044044	CLOCK	clock circadian regulator	6	70874084	bHLH	-	-	-	-	-	-	-	-	-	-	-	-	-	-	-	-	-	-	-	-	-	-	Spermatogenesis
ENSBTAG00000001772	PDCL2	phosducin like 2	6	70988566	-	-	-	-	-	-	-	-	-	-	-	-	-	-	-	-	-	-	-	-	-	-	-	-
ENSBTAG00000054466			6	71005238	-	-	-	-	-	-	-	-	-	-	-	-	-	-	-	-	-	-	-	-	-	-	-	-
ENSBTAG00000031277	FOXL2	forkhead box L2	1	130185388	Fork	-	-	-	-	-	-	-	-	-	-	-	-	-	-	-	-	-	-	-	-	-	-	-
ENSBTAG00000044161	NMU	neuromedin U	6	71033010	-	-	-	-	-	-	-	-	-	-	-	-	-	-	-	-	-	-	-	-	-	-	-	-
ENSBTAG00000045602	EXOC1L	exocyst complex component 1 like	6	71230750	-	-	-	-	-	-	-	-	-	-	-	-	-	-	-	-	-	-	-	-	-	-	-	-
ENSBTAG00000022199			6	71258398	-	-	-	-	-	-	-	-	-	-	-	-	-	-	-	-	-	-	-	-	-	-	-	-
ENSBTAG00000006909	PIK3CB	phosphatidylinositol-4,5-bisphosphate 3-kinase catalytic subunit beta	1	130293099	-	-	-	-	-	Estrogen Signalling	Progesterone Mediated Oocyte Maturation	-	-	-	-	cAMP Signalling	Cholinergic Synapse	-	-	-	PI3K-AKT Signalling	Focal Adhesion	Regulation of Actin Cytoskeleton	-	-	-	-	-
ENSBTAG00000023426	FAIM	Fas apoptotic inhibitory molecule	1	130488923	-	-	-	-	-	-	-	-	-	-	-	-	-	-	-	-	-	-	-	-	-	-	-	-
ENSBTAG00000048975			1	130509435	-	-	-	-	-	-	-	-	-	-	-	-	-	-	-	-	-	-	-	-	-	-	-	-
ENSBTAG00000018538	CEP70	centrosomal protein 7	1	130531395	-	-	-	CEP70	-	-	-	-	-	-	-	-	-	-	-	-	-	-	-	-	-	-	-	-
ENSBTAG00000026861			1	130568067	-	-	-	-	-	-	-	-	-	-	-	-	-	-	-	-	-	-	-	-	-	-	-	-
ENSBTAG00000032637	EXOC1	exocyst complex component 1	6	71271833	-	-	-	-	-	-	-	-	-	-	-	-	-	-	-	-	-	-	-	-	-	-	-	-
ENSBTAG00000008111	ESYT3	extended synaptotagmin 3	1	130610161	-	-	-	-	-	-	-	-	-	-	-	-	-	-	-	-	-	-	-	-	-	-	-	-
ENSBTAG00000001497	MRAS	muscle RAS oncogene homolog	1	130707102	-	-	-	MRAS	-	-	-	-	-	-	-	-	-	-	-	MAPK Signalling	-	-	Regulation of Actin Cytoskeleton	-	-	-	-	-
ENSBTAG00000009471	CEP135	centrosomal protein 135	6	71357447	-	-	-	CEP135	-	-	-	-	-	-	-	-	-	-	-	-	-	-	-	-	-	-	-	-
ENSBTAG00000012850	NME9	NME/NM23 family member 9	1	130793239	-	-	-	-	-	-	-	-	-	-	-	-	-	-	-	-	-	-	-	-	-	-	-	-
ENSBTAG00000040398	CRACD	capping protein inhibiting regulator of actin dynamics	6	71604475	-	-	-	-	-	-	-	-	-	-	-	-	-	-	-	-	-	-	-	-	-	-	-	-
ENSBTAG00000020583	AASDH	aminoadipate-semialdehyde dehydrogenase	6	71742769	-	-	-	-	-	-	-	-	-	-	-	-	-	-	-	-	-	-	-	-	-	-	-	-
ENSBTAG00000010571	PPAT	phosphoribosyl pyrophosphate amidotransferase	6	71782614	-	-	-	-	-	-	-	-	-	-	-	-	-	-	-	-	-	-	-	-	-	-	-	-
ENSBTAG00000010577	PAICS	phosphoribosylaminoimidazole carboxylase, phosphoribosylaminoimidazole succinocarboxamide synthetase	6	71796672	-	-	-	PAICS	-	-	-	-	-	-	-	-	-	-	-	-	-	-	-	-	-	-	-	-
ENSBTAG00000001083	MAP3K20	mitogen-activated protein kinase kinase kinase 2	2	23405489	-	-	-	-	-	-	-	-	-	-	-	-	-	-	-	MAPK Signalling	-	-	-	-	-	-	-	-
ENSBTAG00000010593	SRP72	signal recognition particle 72	6	71846136	-	-	-	-	-	-	-	-	-	-	-	-	-	-	-	-	-	-	-	-	-	-	-	-
ENSBTAG00000019952	ARMC8	armadillo repeat containing 8	1	130822345	-	-	-	-	-	-	-	-	-	-	-	-	-	-	-	-	-	-	-	-	-	-	-	-
ENSBTAG00000010615	ARL9	ADP ribosylation factor like GTPase 9	6	71874725	-	-	-	-	-	-	-	-	-	-	-	-	-	-	-	-	-	-	-	-	-	-	-	-
ENSBTAG00000051380	THEGL	theg spermatid protein like	6	71894176	-	-	-	-	-	-	-	-	-	-	-	-	-	-	-	-	-	-	-	-	-	-	-	-
ENSBTAG00000020984	RAPGEF4	Rap guanine nucleotide exchange factor 4	2	23607682	-	-	-	-	-	-	-	-	-	-	-	cAMP Signalling	-	-	-	-	-	-	-	-	-	-	-	-
ENSBTAG00000054014			6	71963939	-	-	-	-	-	-	-	-	-	-	-	-	-	-	-	-	-	-	-	-	-	-	-	-
ENSBTAG00000002333	HOPX	HOP homeobox	6	71973666	Homeobox	-	-	-	-	-	-	-	-	-	-	-	-	-	-	-	-	-	-	-	-	Transcription DNA Templated	-	-
ENSBTAG00000016836	PDK1	pyruvate dehydrogenase kinase 1	2	24026650	-	-	-	-	-	-	-	-	-	-	-	-	-	-	-	-	-	-	-	-	-	-	-	-
ENSBTAG00000032560	SPINK2B	serine peptidase inhibitor, Kazal type 2 B	6	72097152	-	-	-	-	-	-	-	-	-	-	-	-	-	-	-	-	-	-	-	-	-	-	-	-
ENSBTAG00000011789	RESTB	RE1 silencing transcription factor B	6	72173295	zf-C2H2	-	-	-	-	-	-	-	-	-	-	-	-	-	-	-	-	-	-	-	-	-	-	-
ENSBTAG00000019368	IGFBP7	insulin like growth factor binding protein 7	6	72405716	-	-	-	-	-	-	-	-	-	-	-	-	-	-	-	-	-	-	-	-	-	-	-	-
ENSBTAG00000049842			2	25270780	-	-	-	-	-	-	-	-	-	-	-	-	-	-	-	-	-	-	-	-	-	-	-	-
ENSBTAG00000006918	TLK1	tousled like kinase 1	2	25392971	-	-	-	-	-	-	-	-	-	-	-	-	-	-	-	-	-	-	-	-	-	-	-	-
ENSBTAG00000036258			2	25523794	-	-	-	-	-	-	-	-	-	-	-	-	-	-	-	-	-	-	-	-	-	-	-	-
ENSBTAG00000013218	GORASP2	golgi reassembly stacking protein 2	2	25523852	-	-	-	-	-	-	-	-	-	-	-	-	-	-	-	-	-	-	-	-	-	-	-	-
ENSBTAG00000007258	GAD1	glutamate decarboxylase 1	2	25604286	-	-	-	GAD1	-	-	-	-	-	GABAergic Synapse	-	-	-	-	-	-	-	-	-	-	-	-	-	-
ENSBTAG00000051169	ERICH2	glutamate rich 2	2	25660200	-	-	-	-	-	-	-	-	-	-	-	-	-	-	-	-	-	-	-	-	-	-	-	-
ENSBTAG00000003207	SP5	Sp5 transcription factor	2	25729317	zf-C2H2	-	-	-	-	-	-	-	-	-	-	-	-	-	-	-	-	-	-	-	-	-	-	-
ENSBTAG00000024826	TECRL	trans-2,3-enoyl-CoA reductase like	6	79787721	-	-	-	-	-	-	-	-	-	-	-	-	-	-	-	-	-	-	-	-	-	-	-	-
ENSBTAG00000003626	MYO3B	myosin IIIB	2	25753839	-	-	-	-	-	-	-	-	-	-	-	-	-	-	-	-	-	-	-	-	-	-	-	-
ENSBTAG00000018520	SCN1A	sodium voltage-gated channel alpha subunit 1	2	30224956	-	-	-	-	-	-	-	-	-	-	-	-	-	-	-	-	-	-	-	-	-	-	-	-
ENSBTAG00000016512	TTC21B	tetratricopeptide repeat domain 21B	2	30336543	-	-	-	-	-	-	-	-	-	-	-	-	-	-	-	-	-	-	-	-	-	-	-	-
ENSBTAG00000013957	GALNT3	polypeptide N-acetylgalactosaminyltransferase 3	2	30545764	-	-	-	-	-	-	-	-	-	-	-	-	-	-	-	-	-	-	-	-	-	-	-	-
ENSBTAG00000039091	CSRNP3	cysteine and serine rich nuclear protein 3	2	30617671	-	-	-	CSRNP3	-	-	-	-	-	-	-	-	-	-	-	-	-	-	-	-	-	-	-	-
ENSBTAG00000006945	CCDC50	coiled-coil domain containing 5	1	75926837	-	-	-	-	-	-	-	-	-	-	-	-	-	-	-	-	-	-	-	-	-	-	-	-
ENSBTAG00000044148	UTS2B	urotensin 2B	1	76047771	-	-	-	-	-	-	-	-	-	-	-	-	-	-	-	-	-	-	-	-	-	-	-	-
ENSBTAG00000018703	OSTN	osteocrin	1	76065896	-	-	-	-	-	-	-	-	-	-	-	-	-	-	-	-	-	-	-	-	-	-	-	-
ENSBTAG00000019065	EEPD1	endonuclease/exonuclease/phosphatase family domain containing 1	4	60949038	-	-	-	-	-	-	-	-	-	-	-	-	-	-	-	-	-	-	-	-	-	-	-	-
ENSBTAG00000001182	SEPTIN7	septin 7	4	61204174	-	-	-	SEPTIN7	-	-	-	-	-	-	-	-	-	-	-	-	-	-	-	-	-	-	-	-
ENSBTAG00000015105	HERPUD2	HERPUD family member 2	4	61402841	-	-	-	-	-	-	-	-	-	-	-	-	-	-	-	-	-	-	-	-	-	-	-	Spermatogenesis
ENSBTAG00000052566		E3 ubiquitin-protein ligase RBX1	4	61672562	-	-	-	-	-	-	-	-	-	-	-	-	-	-	-	-	-	-	-	-	-	-	-	-
ENSBTAG00000017541	TBX20	T-box transcription factor 2	4	61789173	T-box	-	-	-	-	-	-	-	-	-	-	-	-	-	-	-	-	-	-	-	-	-	-	-
ENSBTAG00000008255	QRFPR	pyroglutamylated RFamide peptide receptor	6	4138065	-	-	-	QRFPR	-	-	-	-	-	-	-	-	-	-	-	-	-	-	-	-	-	-	-	-
ENSBTAG00000010634	NDNF	neuron derived neurotrophic factor	6	4403331	-	-	-	-	-	-	-	-	-	-	-	-	-	-	-	-	-	-	-	-	-	-	-	-
ENSBTAG00000019152	NYAP2	neuronal tyrosine-phosphorylated phosphoinositide-3-kinase adaptor 2	2	113534347	-	-	-	-	-	-	-	-	-	-	-	-	-	-	-	-	-	-	-	-	-	-	-	-
ENSBTAG00000021316	COL4A3	collagen type IV alpha 3 chain	2	115318013	-	-	-	COL4A3	-	-	-	-	-	-	-	-	-	-	-	-	PI3K-AKT Signalling	Focal Adhesion	-	-	-	-	-	-
ENSBTAG00000021319	MFF	mitochondrial fission factor	2	115486532	-	-	-	-	-	-	-	-	-	-	-	-	-	-	-	-	-	-	-	-	-	-	-	-
ENSBTAG00000021322	TM4SF20	transmembrane 4 L six family member 2	2	115519318	-	-	-	-	-	-	-	-	-	-	-	-	-	-	-	-	-	-	-	-	-	-	-	-
ENSBTAG00000021323	AGFG1	ArfGAP with FG repeats 1	2	115629949	-	-	-	-	-	-	-	-	-	-	-	-	-	-	-	-	-	-	-	-	-	-	-	-
ENSBTAG00000018909	CREB5	cAMP responsive element binding protein 5	4	67314290	TF_bZIP	-	-	-	-	-	-	-	-	-	-	-	-	-	-	-	-	-	-	-	-	-	-	-
ENSBTAG00000016236	SLC12A6	solute carrier family 12 member 6	10	28304735	-	-	-	-	-	-	-	-	-	-	-	-	-	-	-	-	-	-	-	-	-	-	-	-
ENSBTAG00000006416	EMC4	ER membrane protein complex subunit 4	10	28388336	-	-	-	-	-	-	-	-	-	-	-	-	-	-	-	-	-	-	-	-	-	-	-	-
ENSBTAG00000006413	KATNBL1	katanin regulatory subunit B1 like 1	10	28406090	-	-	-	-	-	-	-	-	-	-	-	-	-	-	-	-	-	-	-	-	-	-	-	-
ENSBTAG00000007385	EMC7	ER membrane protein complex subunit 7	10	28490709	-	-	-	EMC7	-	-	-	-	-	-	-	-	-	-	-	-	-	-	-	-	-	-	-	-
ENSBTAG00000037985	CHRM5	cholinergic receptor muscarinic 5	10	28518864	-	-	-	-	-	-	-	-	-	-	Calcium Signalling	-	Cholinergic Synapse	-	-	-	-	-	Regulation of Actin Cytoskeleton	-	-	-	-	-
ENSBTAG00000044029	AVEN	apoptosis and caspase activation inhibitor	10	28535056	-	-	-	-	-	-	-	-	-	-	-	-	-	-	-	-	-	-	-	-	-	-	-	-
ENSBTAG00000018772	TAF1C	TATA-box binding protein associated factor, RNA polymerase I subunit C	18	10469759	-	Transcription_Cofactors	-	-	-	-	-	-	-	-	-	-	-	-	-	-	-	-	-	-	-	-	-	-
ENSBTAG00000026505			20	21931661	-	-	-	-	-	-	-	-	-	-	-	-	-	-	-	-	-	-	-	-	-	-	-	-
ENSBTAG00000034283	ADAD2	adenosine deaminase domain containing 2	18	10479601	-	-	-	-	-	-	-	-	-	-	-	-	-	-	-	-	-	-	-	-	-	-	-	-
ENSBTAG00000012124	GPBP1	GC-rich promoter binding protein 1	20	22017006	-	-	-	-	-	-	-	-	-	-	-	-	-	-	-	-	-	-	-	-	-	Transcription DNA Templated	-	-
ENSBTAG00000002716	NOL10	nucleolar protein 1	11	86971480	-	-	-	-	-	-	-	-	-	-	-	-	-	-	-	-	-	-	-	-	-	-	-	-
ENSBTAG00000053164			20	22121630	-	-	-	-	-	-	-	-	-	-	-	-	-	-	-	-	-	-	-	-	-	-	-	-
ENSBTAG00000016695	KCNG4	potassium voltage-gated channel modifier subfamily G member 4	18	10497903	-	-	-	-	-	-	-	-	-	-	-	-	-	-	-	-	-	-	-	-	-	-	-	-
ENSBTAG00000014248	MIER3	MIER family member 3	20	22279228	MYB	-	-	-	-	-	-	-	-	-	-	-	-	-	-	-	-	-	-	-	-	-	-	-
ENSBTAG00000049788	WFDC1	WAP four-disulfide core domain 1	18	10520491	-	-	-	WFDC1	-	-	-	-	-	-	-	-	-	-	-	-	-	-	-	-	-	-	-	-
ENSBTAG00000013426	SETD9	SET domain containing 9	20	22314474	-	-	-	-	-	-	-	-	-	-	-	-	-	-	-	-	-	-	-	-	-	-	-	-
ENSBTAG00000000945	ATP2C2	ATPase secretory pathway Ca2+ transporting 2	18	10607005	-	-	-	-	-	-	-	-	-	-	-	-	-	-	-	-	-	-	-	-	-	-	-	-
ENSBTAG00000013790	MAP3K1	mitogen-activated protein kinase kinase kinase 1	20	22340163	-	-	-	-	GnRH Signalling	-	-	-	-	-	-	-	-	-	-	MAPK Signalling	-	-	-	-	-	-	-	-
ENSBTAG00000000946	MEAK7	MTOR associated protein, eak-7 homolog	18	10690109	-	-	-	-	-	-	-	-	-	-	-	-	-	-	-	-	-	-	-	-	-	-	-	-
ENSBTAG00000004256	ODC1	ornithine decarboxylase 1	11	87197374	-	-	-	-	-	-	-	-	-	-	-	-	-	-	-	-	-	-	-	-	-	-	-	-
ENSBTAG00000016315	COTL1	coactosin like F-actin binding protein 1	18	10775784	-	-	-	COTL1	-	-	-	-	-	-	-	-	-	-	-	-	-	-	-	-	-	-	-	-
ENSBTAG00000008650	CAMK1D	calcium/calmodulin dependent protein kinase ID	13	11673965	-	-	-	-	-	-	-	-	-	-	-	-	-	-	-	-	-	-	-	-	-	-	-	-
ENSBTAG00000050894			13	11908962	-	-	-	-	-	-	-	-	-	-	-	-	-	-	-	-	-	-	-	-	-	-	-	-
ENSBTAG00000008385	KLHL36	kelch like family member 36	18	10837455	-	-	-	-	-	-	-	-	-	-	-	-	-	-	-	-	-	-	-	-	-	-	-	-
ENSBTAG00000004259	HPCAL1	hippocalcin like 1	11	87213288	-	-	-	-	-	-	-	-	-	-	-	-	-	-	-	-	-	-	-	-	-	-	-	-
ENSBTAG00000008216	RRM2	ribonucleotide reductase regulatory subunit M2	11	87488674	-	-	-	-	-	-	-	-	-	-	-	-	-	-	-	-	-	-	-	-	-	-	-	-
ENSBTAG00000052669	CYS1	cystin 1	11	87525663	-	-	-	-	-	-	-	-	-	-	-	-	-	-	-	-	-	-	-	-	-	-	-	-
ENSBTAG00000046218	KLF11	Kruppel like factor 11	11	87547144	zf-C2H2	-	-	-	-	-	-	-	-	-	-	-	-	-	-	-	-	-	-	-	-	-	-	-
ENSBTAG00000009446	USP10	ubiquitin specific peptidase 1	18	10870728	-	-	-	-	-	-	-	-	-	-	-	-	-	-	-	-	-	-	-	-	-	-	-	-
ENSBTAG00000010518	MTREX	Mtr4 exosome RNA helicase	20	23738862	-	-	-	-	-	-	-	-	-	-	-	-	-	-	-	-	-	-	-	-	-	-	-	-
ENSBTAG00000010510	DHX29	DExH-box helicase 29	20	23830149	-	-	-	-	-	-	-	-	-	-	-	-	-	-	-	-	-	-	-	-	-	-	-	-
ENSBTAG00000048821			20	23878055	-	-	-	-	-	-	-	-	-	-	-	-	-	-	-	-	-	-	-	-	-	-	-	-
ENSBTAG00000027015			11	31113278	-	-	-	-	-	-	-	-	-	-	-	-	-	-	-	-	-	-	-	-	-	-	-	-
ENSBTAG00000047594	CCNO	cyclin O	20	23901697	-	-	-	-	-	-	-	-	-	-	-	-	-	-	-	-	-	-	-	-	-	-	-	-
ENSBTAG00000047087	MCIDAS	multiciliate differentiation and DNA synthesis associated cell cycle protein	20	23907747	-	-	-	-	-	-	-	-	-	-	-	-	-	-	-	-	-	-	-	-	-	Transcription DNA Templated	-	-
ENSBTAG00000021959	CDC20B	cell division cycle 2B	20	23940884	-	-	-	-	-	-	-	-	-	-	-	-	-	-	-	-	-	-	-	-	-	-	-	-
ENSBTAG00000021960	GPX8	glutathione peroxidase 8 (putative)	20	23951563	-	-	-	-	-	-	-	-	-	-	-	-	-	-	-	-	-	-	-	-	-	-	-	-
ENSBTAG00000021958	GZMA	granzyme A	20	24009814	-	-	-	-	-	-	-	-	-	-	-	-	-	-	-	-	-	-	-	-	-	-	-	-
ENSBTAG00000027865	gzmA	granzyme A	20	24024507	-	-	-	-	-	-	-	-	-	-	-	-	-	-	-	-	-	-	-	-	-	-	-	-
ENSBTAG00000005164	GZMK	granzyme K	20	24073111	-	-	-	-	-	-	-	-	-	-	-	-	-	-	-	-	-	-	-	-	-	-	-	-
ENSBTAG00000004221	ESM1	endothelial cell specific molecule 1	20	24108178	-	-	-	ESM1	-	-	-	-	-	-	-	-	-	-	-	-	-	-	-	-	-	-	-	-
ENSBTAG00000003200	CSPG4B	chondroitin sulfate proteoglycan family member 4B	20	24198618	-	-	-	-	-	-	-	-	-	-	-	-	-	-	-	-	-	-	-	-	-	-	-	-
ENSBTAG00000032424	FSHR	follicle stimulating hormone receptor	11	31255653	-	-	-	FSHR	-	-	-	Ovarian Steroidogenesis	-	-	-	cAMP Signalling	-	-	-	-	-	-	-	-	-	-	-	-
ENSBTAG00000016573	LHCGR	luteinizing hormone/choriogonadotropin receptor	11	30977805					-	-	-	Ovarian Steroidogenesis	-	-	Calcium Signalling	-	-	-	-	-	-	-	-	-	-	-	-	-
ENSBTAG00000004920		cytochrome c oxidase subunit 8A, mitochondrial	20	24418261	-	-	-	-	-	-	-	-	-	-	-	-	-	-	-	-	-	-	-	-	-	-	-	-
ENSBTAG00000008160	MBOAT2	membrane bound O-acyltransferase domain containing 2	11	88363056	-	-	-	-	-	-	-	-	-	-	-	-	-	-	-	-	-	-	-	-	-	-	-	-
ENSBTAG00000027924	SNX18	sorting nexin 18	20	24546479	-	-	-	-	-	-	-	-	-	-	-	-	-	-	-	-	-	-	-	-	-	-	-	-
ENSBTAG00000007963	KIDINS220	kinase D interacting substrate 22	11	88488031	-	-	-	-	-	-	-	-	-	-	-	-	-	-	-	-	-	-	-	-	-	-	-	-
ENSBTAG00000021187	ID2	inhibitor of DNA binding 2	11	88604880	bHLH	-	-	ID2	-	-	-	-	-	-	-	-	-	-	-	-	-	-	-	TGF-β Signalling	-	Transcription DNA Templated	-	-
ENSBTAG00000037793			11	89124784	-	-	-	-	-	-	-	-	-	-	-	-	-	-	-	-	-	-	-	-	-	-	-	-
ENSBTAG00000044064	RNF144A	ring finger protein 144A	11	89901723	-	-	-	-	-	-	-	-	-	-	-	-	-	-	-	-	-	-	-	-	-	-	-	-
ENSBTAG00000016061	RSAD2	radical S-adenosyl methionine domain containing 2	11	90038994	-	-	-	-	-	-	-	-	-	-	-	-	-	-	-	-	-	-	-	-	-	-	-	-
ENSBTAG00000025458	DPF3	double PHD fingers 3	10	84122761	-	-	-	-	-	-	-	-	-	-	-	-	-	-	-	-	-	-	-	-	-	-	-	-
ENSBTAG00000019979	CMPK2	cytidine/uridine monophosphate kinase 2	11	90067533	-	-	-	-	-	-	-	-	-	-	-	-	-	-	-	-	-	-	-	-	-	-	-	-
ENSBTAG00000051441			11	90342081	-	-	-	-	-	-	-	-	-	-	-	-	-	-	-	-	-	-	-	-	-	-	-	-
ENSBTAG00000046952			10	84303892	-	-	-	-	-	-	-	-	-	-	-	-	-	-	-	-	-	-	-	-	-	-	-	-
ENSBTAG00000006731	SLC7A5	solute carrier family 7 member 5	18	13298147	-	-	-	-	-	-	-	-	-	-	-	-	-	-	-	-	-	-	-	-	-	-	-	-
ENSBTAG00000008713	DCAF4	DDB1 and CUL4 associated factor 4	10	84446506	-	-	-	-	-	-	-	-	-	-	-	-	-	-	-	-	-	-	-	-	-	-	-	-
ENSBTAG00000039186		glycoprotein galactosyltransferase alpha 1, 3-like	11	92281916	-	-	-	-	-	-	-	-	-	-	-	-	-	-	-	-	-	-	-	-	-	-	-	-
ENSBTAG00000010151	CA5A	carbonic anhydrase 5A	18	13345873	-	-	-	-	-	-	-	-	-	-	-	-	-	-	-	-	-	-	-	-	-	-	-	-
ENSBTAG00000012090	GGTA1	alpha-galactosyltransferase 1 (glycoprotein)	11	92317777	-	-	-	GGTA1	-	-	-	-	-	-	-	-	-	-	-	-	-	-	-	-	-	-	-	-
ENSBTAG00000011041	ZFYVE1	zinc finger FYVE-type containing 1	10	84487291	-	-	-	-	-	-	-	-	-	-	-	-	-	-	-	-	-	-	-	-	-	-	-	-
ENSBTAG00000023745	BANP	BTG3 associated nuclear protein	18	13381283	-	Transcription_Cofactors	-	-	-	-	-	-	-	-	-	-	-	-	-	-	-	-	-	-	-	Transcription DNA Templated	-	-
ENSBTAG00000027786			11	35187879	-	-	-	-	-	-	-	-	-	-	-	-	-	-	-	-	-	-	-	-	-	-	-	-
ENSBTAG00000002943			11	36214606	-	-	-	-	-	-	-	-	-	-	-	-	-	-	-	-	-	-	-	-	-	-	-	-
ENSBTAG00000008232	DAB2IP	DAB2 interacting protein	11	92474356	-	-	-	-	-	-	-	-	-	-	-	-	-	-	-	-	-	-	-	-	-	-	-	-
ENSBTAG00000015766	ZFPM1	zinc finger protein, FOG family member 1	18	13720107	zf-C2H2	-	-	-	-	-	-	-	-	-	-	-	-	-	-	-	-	-	-	-	-	-	-	-
ENSBTAG00000019458	ASB3	ankyrin repeat and SOCS box containing 3	11	36401341	-	-	-	ASB3	-	-	-	-	-	-	-	-	-	-	-	-	-	-	-	-	-	-	-	-
ENSBTAG00000018507			18	13815637	-	-	-	-	-	-	-	-	-	-	-	-	-	-	-	-	-	-	-	-	-	-	-	-
ENSBTAG00000008944	CRB1	crumbs cell polarity complex component 1	16	76188124	-	-	-	-	-	-	-	-	-	-	-	-	-	-	-	-	-	-	-	-	-	-	-	-
ENSBTAG00000019520	ZC3H18	zinc finger CCCH-type containing 18	18	13834154	-	-	-	-	-	-	-	-	-	-	-	-	-	-	-	-	-	-	-	-	-	-	-	-
ENSBTAG00000015527	MYO1D	myosin ID	19	17330801	-	-	-	-	-	-	-	-	-	-	-	-	-	-	-	-	-	-	-	-	-	-	-	-
ENSBTAG00000012433	DENND1B	DENN domain containing 1B	16	76482363	-	-	-	-	-	-	-	-	-	-	-	-	-	-	-	-	-	-	-	-	-	-	-	-
ENSBTAG00000020205		phosphodiesterase 8B	10	8336670	-	-	-	-	-	-	-	-	-	-	-	-	-	-	-	-	-	-	-	-	-	-	-	-
ENSBTAG00000004475	CDK5R1	cyclin dependent kinase 5 regulatory subunit 1	19	17694779	-	-	-	-	-	-	-	-	-	-	-	-	-	-	-	-	-	-	-	-	-	-	-	-
ENSBTAG00000012827			11	92715936	-	-	-	-	-	-	-	-	-	-	-	-	-	-	-	-	-	-	-	-	-	-	-	-
ENSBTAG00000051004	C1orf53	chromosome 16 C1orf53 homolog	16	76847270	-	-	-	-	-	-	-	-	-	-	-	-	-	-	-	-	-	-	-	-	-	-	-	-
ENSBTAG00000017177	RBM25	RNA binding motif protein 25	10	84568244	-	-	-	-	-	-	-	-	-	-	-	-	-	-	-	-	-	-	-	-	-	-	-	-
ENSBTAG00000018897	PSMD11	proteasome 26S subunit, non-ATPase 11	19	17701898	-	-	-	PSMD11	-	-	-	-	-	-	-	-	-	-	-	-	-	-	-	-	-	-	-	-
ENSBTAG00000013499	LHX9	LIM homeobox 9	16	76858671	Homeobox	-	-	-	-	-	-	-	-	-	-	-	-	-	-	-	-	-	-	-	-	-	-	-
ENSBTAG00000008883	ZNF207	zinc finger protein 27	19	17784942	-	-	-	-	-	-	-	-	-	-	-	-	-	-	-	-	-	-	-	-	-	-	-	-
ENSBTAG00000020994	C19H17orf75	chromosome 19 C17orf75 homolog	19	17806067	-	-	-	-	-	-	-	-	-	-	-	-	-	-	-	-	-	-	-	-	-	-	-	-
ENSBTAG00000020992	RHBDL3	rhomboid like 3	19	17824308	-	-	-	-	-	-	-	-	-	-	-	-	-	-	-	-	-	-	-	-	-	-	-	-
ENSBTAG00000023144	PTPRC	protein tyrosine phosphatase receptor type C	16	77600496	-	-	-	-	-	-	-	-	-	-	-	-	-	-	-	-	-	-	-	-	-	-	-	-
ENSBTAG00000046345			16	77633793	-	-	-	-	-	-	-	-	-	-	-	-	-	-	-	-	-	-	-	-	-	-	-	-
ENSBTAG00000007431	CEMIP	cell migration inducing hyaluronidase 1	21	26725040	-	-	-	-	-	-	-	-	-	-	-	-	-	-	-	-	-	-	-	-	-	-	-	-
ENSBTAG00000020212	WDR41	WD repeat domain 41	10	8595264	-	-	-	-	-	-	-	-	-	-	-	-	-	-	-	-	-	-	-	-	-	-	-	-
ENSBTAG00000001565	MESD	mesoderm development LRP chaperone	21	26815328	-	-	-	-	-	-	-	-	-	-	-	-	-	-	-	-	-	-	-	-	-	-	-	-
ENSBTAG00000011861	CFAP161	cilia and flagella associated protein 161	21	26838739	-	-	-	-	-	-	-	-	-	-	-	-	-	-	-	-	-	-	-	-	-	-	-	-
ENSBTAG00000009249	OTP	orthopedia homeobox	10	8755491	Homeobox	-	-	-	-	-	-	-	-	-	-	-	-	-	-	-	-	-	-	-	-	-	-	-
ENSBTAG00000010001	RHOT1	ras homolog family member T1	19	17908914	-	-	-	-	-	-	-	-	-	-	-	-	-	-	-	-	-	-	-	-	-	-	-	-
ENSBTAG00000049620			21	26987234	-	-	-	-	-	-	-	-	-	-	-	-	-	-	-	-	-	-	-	-	-	-	-	-
ENSBTAG00000010963	IL16	interleukin 16	21	27049337	-	Transcription_Cofactors	-	-	-	-	-	-	-	-	-	-	-	-	-	-	-	-	-	-	-	Transcription DNA Templated	-	-
ENSBTAG00000010964	STARD5	StAR related lipid transfer domain containing 5	21	27101691	-	-	-	-	-	-	-	-	-	-	-	-	-	-	-	-	-	-	-	-	-	-	-	-
ENSBTAG00000011101	EML6	EMAP like 6	11	37435497	-	-	-	EML6	-	-	-	-	-	-	-	-	-	-	-	-	-	-	-	-	-	-	-	-
ENSBTAG00000017225	RNF135	ring finger protein 135	19	17990883	-	-	-	-	-	-	-	-	-	-	-	-	-	-	-	-	-	-	-	-	-	-	-	-
ENSBTAG00000003334	ADAP2	ArfGAP with dual PH domains 2	19	18013982	-	-	-	-	-	-	-	-	-	-	-	-	-	-	-	-	-	-	-	-	-	-	-	-
ENSBTAG00000031814	SDS	serine dehydratase	17	61030240	-	-	-	SDS	-	-	-	-	-	-	-	-	-	-	-	-	-	-	-	-	-	-	-	-
ENSBTAG00000019040	PLBD2	phospholipase B domain containing 2	17	61041318	-	-	-	PLBD2	-	-	-	-	-	-	-	-	-	-	-	-	-	-	-	-	-	-	-	-
ENSBTAG00000001335	GHR	growth hormone receptor	20	31868624	-	-	-	GHR	-	-	-	-	-	-	-	-	-	-	Cytokine-cytokine receptor interaction	-	PI3K-AKT Signalling	-	-	-	-	-	-	-
ENSBTAG00000011104	RTN4	reticulon 4	11	37722029	-	-	-	-	-	-	-	-	-	-	-	-	-	-	-	-	-	-	-	-	-	-	-	-
ENSBTAG00000016738	DTX1	deltex E3 ubiquitin ligase 1	17	61085710	-	Transcription_Cofactors	-	-	-	-	-	-	-	-	-	-	-	-	-	-	-	-	-	-	-	-	-	-
ENSBTAG00000016739	RASAL1	RAS protein activator like 1	17	61125494	-	-	-	-	-	-	-	-	-	-	-	-	-	-	-	-	-	-	-	-	-	-	-	-
ENSBTAG00000011924	CFAP73	cilia and flagella associated protein 73	17	61167481	-	-	-	-	-	-	-	-	-	-	-	-	-	-	-	-	-	-	-	-	-	-	-	-
ENSBTAG00000011930	DDX54	DEAD-box helicase 54	17	61176579	-	Transcription_Cofactors	-	-	-	-	-	-	-	-	-	-	-	-	-	-	-	-	-	-	-	-	-	-
ENSBTAG00000011937	RITA1	RBPJ interacting and tubulin associated 1	17	61195558	-	-	-	-	-	-	-	-	-	-	-	-	-	-	-	-	-	-	-	-	-	-	-	-
ENSBTAG00000001806	IQCD	IQ motif containing D	17	61200521	-	-	-	-	-	-	-	-	-	-	-	-	-	-	-	-	-	-	-	-	-	-	-	-
ENSBTAG00000011102	TPCN1	two pore segment channel 1	17	61225406	-	-	-	-	-	-	-	-	-	-	-	-	-	-	-	-	-	-	-	-	-	-	-	-
ENSBTAG00000011103	SLC8B1	solute carrier family 8 member B1	17	61287674	-	-	-	-	-	-	-	-	-	-	-	-	-	-	-	-	-	-	-	-	-	-	-	-
ENSBTAG00000014628	OAS2	2'-5'-oligoadenylate synthetase 2	17	61338202	-	-	-	-	-	-	-	-	-	-	-	-	-	-	-	-	-	-	-	-	-	-	-	-
ENSBTAG00000046821			14	78646008	-	-	-	-	-	-	-	-	-	-	-	-	-	-	-	-	-	-	-	-	-	-	-	-
ENSBTAG00000039861	OAS1Y	2',5'-oligoadenylate synthetase 1, 4/46kDa	17	61363053	-	-	-	OAS1Y	-	-	-	-	-	-	-	-	-	-	-	-	-	-	-	-	-	-	-	-
ENSBTAG00000053807	OAS1X	2',5'-oligoadenylate synthetase 1, 4/46kDa	17	61376225	-	-	-	OAS1X	-	-	-	-	-	-	-	-	-	-	-	-	-	-	-	-	-	-	-	-
ENSBTAG00000037527	OAS1Z	2',5'-oligoadenylate synthetase 1, 4/46kDa	17	61394801	-	-	-	-	-	-	-	-	-	-	-	-	-	-	-	-	-	-	-	-	-	-	-	-
ENSBTAG00000017448	EFEMP1	EGF containing fibulin extracellular matrix protein 1	11	38484912	-	-	-	EFEMP1	-	-	-	-	-	-	-	-	-	-	-	-	-	-	-	-	-	-	-	-
ENSBTAG00000004247	RPH3A	rabphilin 3A	17	61409306	-	-	-	-	-	-	-	-	-	-	-	-	-	-	-	-	-	-	-	-	-	-	-	-
ENSBTAG00000019470	NEK6	NIMA related kinase 6	11	95315044	-	-	-	NEK6	-	-	-	-	-	-	-	-	-	-	-	-	-	-	-	-	-	-	-	-
ENSBTAG00000012394	CCDC85A	coiled-coil domain containing 85A	11	38849940	-	-	-	-	-	-	-	-	-	-	-	-	-	-	-	-	-	-	-	-	-	-	-	-
ENSBTAG00000003067	PSMB7	proteasome 2S subunit beta 7	11	95402062	-	-	-	PSMB7	-	-	-	-	-	-	-	-	-	-	-	-	-	-	-	-	-	-	-	-
ENSBTAG00000048745		olfactory receptor 4A47	15	78334575	-	-	-	-	-	-	-	-	-	-	-	-	-	-	-	-	-	-	-	-	-	-	-	-
ENSBTAG00000048840		olfactory receptor 4A47	15	78355104	-	-	-	-	-	-	-	-	-	-	-	-	-	-	-	-	-	-	-	-	-	-	-	-
ENSBTAG00000048665		olfactory receptor 14	15	78364680	-	-	-	-	-	-	-	-	-	-	-	-	-	-	-	-	-	-	-	-	Olfactory Transduction	-	-	-
ENSBTAG00000017576	ADGRD2	adhesion G protein-coupled receptor D2	11	95484186	-	-	-	-	-	-	-	-	-	-	-	-	-	-	-	-	-	-	-	-	-	-	-	-
ENSBTAG00000052351		olfactory receptor 14	15	78377150	-	-	-	-	-	-	-	-	-	-	-	-	-	-	-	-	-	-	-	-	-	-	-	-
ENSBTAG00000009017	NR5A1	nuclear receptor subfamily 5 group A member 1	11	95513842	SF-like	-	-	-	-	-	-	-	-	-	-	-	-	-	-	-	-	-	-	-	-	Transcription DNA Templated	-	-
ENSBTAG00000010005		olfactory receptor 4P4	15	78403697	-	-	-	-	-	-	-	-	-	-	-	-	-	-	-	-	-	-	-	-	Olfactory Transduction	-	-	-
ENSBTAG00000011521		olfactory receptor 5D18	15	78444246	-	-	-	-	-	-	-	-	-	-	-	-	-	-	-	-	-	-	-	-	Olfactory Transduction	-	-	-
ENSBTAG00000035485		olfactory receptor, family 5, subfamily D, member 13	15	78455335	-	-	-	-	-	-	-	-	-	-	-	-	-	-	-	-	-	-	-	-	Olfactory Transduction	-	-	-
ENSBTAG00000050104		olfactory receptor 5W2	15	78470776	-	-	-	-	-	-	-	-	-	-	-	-	-	-	-	-	-	-	-	-	-	-	-	-
ENSBTAG00000039272		olfactory receptor 5W2	15	78488703	-	-	-	-	-	-	-	-	-	-	-	-	-	-	-	-	-	-	-	-	Olfactory Transduction	-	-	-
ENSBTAG00000048865		olfactory receptor 5W2	15	78494097	-	-	-	-	-	-	-	-	-	-	-	-	-	-	-	-	-	-	-	-	-	-	-	-
ENSBTAG00000052960		olfactory receptor 5W2	15	78499417	-	-	-	-	-	-	-	-	-	-	-	-	-	-	-	-	-	-	-	-	-	-	-	-
ENSBTAG00000054280		olfactory receptor 5W2	15	78514640	-	-	-	-	-	-	-	-	-	-	-	-	-	-	-	-	-	-	-	-	-	-	-	-
ENSBTAG00000054223		olfactory receptor 5W2	15	78526536	-	-	-	-	-	-	-	-	-	-	-	-	-	-	-	-	-	-	-	-	-	-	-	-
ENSBTAG00000007944		olfactory receptor, family 5, subfamily I, member 1	15	78548610	-	-	-	-	-	-	-	-	-	-	-	-	-	-	-	-	-	-	-	-	Olfactory Transduction	-	-	-
ENSBTAG00000020746		olfactory receptor 1AG1	15	78585013	-	-	-	-	-	-	-	-	-	-	-	-	-	-	-	-	-	-	-	-	Olfactory Transduction	-	-	-
ENSBTAG00000015876	OR10AG1	olfactory receptor, family 1, subfamily AG, member 1	15	78598065	-	-	-	-	-	-	-	-	-	-	-	-	-	-	-	-	-	-	-	-	-	-	-	-
ENSBTAG00000055196			15	78611814	-	-	-	-	-	-	-	-	-	-	-	-	-	-	-	-	-	-	-	-	-	-	-	-
ENSBTAG00000005087		olfactory receptor, family 5, subfamily T, member 1	15	78626213	-	-	-	-	-	-	-	-	-	-	-	-	-	-	-	-	-	-	-	-	Olfactory Transduction	-	-	-
ENSBTAG00000003056			15	78637777	-	-	-	-	-	-	-	-	-	-	-	-	-	-	-	-	-	-	-	-	Olfactory Transduction	-	-	-
ENSBTAG00000040585	NR6A1	nuclear receptor subfamily 6 group A member 1	11	95553002	GCNF-like	-	-	-	-	-	-	-	-	-	-	-	-	-	-	-	-	-	-	-	-	Transcription DNA Templated	-	-
ENSBTAG00000014594		olfactory receptor 1AG1	15	78647351	-	-	-	-	-	-	-	-	-	-	-	-	-	-	-	-	-	-	-	-	Olfactory Transduction	-	-	-
ENSBTAG00000046471		olfactory receptor 5F1	15	78668335	-	-	-	-	-	-	-	-	-	-	-	-	-	-	-	-	-	-	-	-	Olfactory Transduction	-	-	-
ENSBTAG00000053492		olfactory receptor 5F1	15	78694818	-	-	-	-	-	-	-	-	-	-	-	-	-	-	-	-	-	-	-	-	Olfactory Transduction	-	-	-
ENSBTAG00000048141		olfactory receptor, family 1, subfamily AG, member 1	15	78706970	-	-	-	-	-	-	-	-	-	-	-	-	-	-	-	-	-	-	-	-	-	-	-	-
ENSBTAG00000052333		olfactory receptor, family 5, subfamily F, member 1	15	78730146	-	-	-	-	-	-	-	-	-	-	-	-	-	-	-	-	-	-	-	-	Olfactory Transduction	-	-	-
ENSBTAG00000030920		fatty acid desaturase 2-like protein FADS2P1	15	78791037	-	-	-	-	-	-	-	-	-	-	-	-	-	-	-	-	-	-	-	-	-	-	-	-
ENSBTAG00000014972	PTGER4	prostaglandin E receptor 4	20	33747133	-	-	-	-	-	-	-	-	-	-	-	-	-	-	-	-	-	-	-	-	-	-	-	-
ENSBTAG00000049185	OR5M3	olfactory receptor, family 5, subfamily M, member 3	15	79773603	-	-	-	-	-	-	-	-	-	-	-	-	-	-	-	-	-	-	-	-	Olfactory Transduction	-	-	-
ENSBTAG00000040330	OR5M11	olfactory receptor family 5 subfamily M member 11	15	79796325	-	-	-	-	-	-	-	-	-	-	-	-	-	-	-	-	-	-	-	-	Olfactory Transduction	-	-	-
ENSBTAG00000016146		olfactory receptor 13	15	79820465	-	-	-	-	-	-	-	-	-	-	-	-	-	-	-	-	-	-	-	-	Olfactory Transduction	-	-	-
ENSBTAG00000023542		olfactory receptor 5M1-like	15	79834950	-	-	-	-	-	-	-	-	-	-	-	-	-	-	-	-	-	-	-	-	Olfactory Transduction	-	-	-
ENSBTAG00000006421	OR5AR1	olfactory receptor, family 5, subfamily AR, member 1	15	79857658	-	-	-	-	-	-	-	-	-	-	-	-	-	-	-	-	-	-	-	-	Olfactory Transduction	-	-	-
ENSBTAG00000036130		olfactory receptor 2G3	15	79872108	-	-	-	-	-	-	-	-	-	-	-	-	-	-	-	-	-	-	-	-	Olfactory Transduction	-	-	-
ENSBTAG00000054047		olfactory receptor, family 9, subfamily G, member 9	15	79893580	-	-	-	-	-	-	-	-	-	-	-	-	-	-	-	-	-	-	-	-	Olfactory Transduction	-	-	-
ENSBTAG00000055161		olfactory receptor 9G4	15	79897067	-	-	-	-	-	-	-	-	-	-	-	-	-	-	-	-	-	-	-	-	Olfactory Transduction	-	-	-
ENSBTAG00000052245		olfactory receptor 113	15	79929893	-	-	-	-	-	-	-	-	-	-	-	-	-	-	-	-	-	-	-	-	-	-	-	-
ENSBTAG00000025405	BATF	basic leucine zipper ATF-like transcription factor	10	86713963	TF_bZIP	-	-	-	-	-	-	-	-	-	-	-	-	-	-	-	-	-	-	-	-	-	-	-
ENSBTAG00000037928		olfactory receptor 19	15	79993369	-	-	-	-	-	-	-	-	-	-	-	-	-	-	-	-	-	-	-	-	Olfactory Transduction	-	-	-
ENSBTAG00000038539		olfactory receptor 5G3	15	80023990	-	-	-	-	-	-	-	-	-	-	-	-	-	-	-	-	-	-	-	-	Olfactory Transduction	-	-	-
ENSBTAG00000040078	FLVCR2	feline leukemia virus subgroup C cellular receptor family, member 2	10	86764090	-	-	-	-	-	-	-	-	-	-	-	-	-	-	-	-	-	-	-	-	-	-	-	-
ENSBTAG00000011985			10	86881618	-	-	-	-	-	-	-	-	-	-	-	-	-	-	-	-	-	-	-	-	-	-	-	-
ENSBTAG00000011987	ERG28	ergosterol biosynthesis 28 homolog	10	86908115	-	-	-	-	-	-	-	-	-	-	-	-	-	-	-	-	-	-	-	-	-	-	-	-
ENSBTAG00000031017		fatty acid desaturase 2-like protein FADS2P1	15	80078544	-	-	-	-	-	-	-	-	-	-	-	-	-	-	-	-	-	-	-	-	-	-	-	-
ENSBTAG00000050634			15	80138241	-	-	-	-	-	-	-	-	-	-	-	-	-	-	-	-	-	-	-	-	-	-	-	-
ENSBTAG00000055298		putative olfactory receptor 5AK3	15	80160491	-	-	-	-	-	-	-	-	-	-	-	-	-	-	-	-	-	-	-	-	-	-	-	-
ENSBTAG00000024952		putative olfactory receptor 5AK3	15	80176960	-	-	-	-	-	-	-	-	-	-	-	-	-	-	-	-	-	-	-	-	-	-	-	-
ENSBTAG00000053339		olfactory receptor 5AK2-like	15	80193824	-	-	-	-	-	-	-	-	-	-	-	-	-	-	-	-	-	-	-	-	-	-	-	-
ENSBTAG00000052129		olfactory receptor, family 5, subfamily AK, member 2-like	15	80211585	-	-	-	-	-	-	-	-	-	-	-	-	-	-	-	-	-	-	-	-	Olfactory Transduction	-	-	-
ENSBTAG00000025403	TTLL5	tubulin tyrosine ligase like 5	10	86918978	-	-	-	-	-	-	-	-	-	-	-	-	-	-	-	-	-	-	-	-	-	-	-	-
ENSBTAG00000054643		olfactory receptor 5AK2	15	80225396	-	-	-	-	-	-	-	-	-	-	-	-	-	-	-	-	-	-	-	-	-	-	-	-
ENSBTAG00000051651		olfactory receptor 5AK2	15	80252981	-	-	-	-	-	-	-	-	-	-	-	-	-	-	-	-	-	-	-	-	-	-	-	-
ENSBTAG00000050426	MVB12B	multivesicular body subunit 12B	11	97112230	-	-	-	MVB12B	-	-	-	-	-	-	-	-	-	-	-	-	-	-	-	-	-	-	-	-
ENSBTAG00000039086			18	62802729	-	-	-	-	-	-	-	-	-	-	-	-	-	-	-	-	-	-	-	-	-	-	-	-
ENSBTAG00000026080		leukocyte associated immunoglobulin like receptor 1	18	62817836	-	-	-	-	-	-	-	-	-	-	-	-	-	-	-	-	-	-	-	-	-	-	-	-
ENSBTAG00000049695	LMX1B	LIM homeobox transcription factor 1 beta	11	97399924	-	-	-	-	-	-	-	-	-	-	-	-	-	-	-	-	-	-	-	-	-	-	-	-
ENSBTAG00000053901			10	29036666	-	-	-	-	-	-	-	-	-	-	-	-	-	-	-	-	-	-	-	-	-	-	-	-
ENSBTAG00000003470	TTYH1	tweety family member 1	18	62862296	-	-	-	-	-	-	-	-	-	-	-	-	-	-	-	-	-	-	-	-	-	-	-	-
ENSBTAG00000011689	LENG8	leukocyte receptor cluster member 8	18	62878755	-	-	-	-	-	-	-	-	-	-	-	-	-	-	-	-	-	-	-	-	-	-	-	-
ENSBTAG00000011693	LENG9	leukocyte receptor cluster member 9	18	62888724	-	-	-	-	-	-	-	-	-	-	-	-	-	-	-	-	-	-	-	-	-	-	-	-
ENSBTAG00000045989	CDC42EP5	CDC42 effector protein 5	18	62891327	-	-	-	-	-	-	-	-	-	-	-	-	-	-	-	-	-	-	-	-	-	-	-	-
ENSBTAG00000050536			18	62917599	-	-	-	-	-	-	-	-	-	-	-	-	-	-	-	-	-	-	-	-	-	-	-	-
ENSBTAG00000048420			18	62937680	-	-	-	-	-	-	-	-	-	-	-	-	-	-	-	-	-	-	-	-	-	-	-	-
ENSBTAG00000004043		Fc gamma 2 receptor	18	62945785	-	-	-	-	-	-	-	-	-	-	-	-	-	-	-	-	-	-	-	-	-	-	-	-
ENSBTAG00000038797			18	62970281	-	-	-	-	-	-	-	-	-	-	-	-	-	-	-	-	-	-	-	-	-	-	-	-
ENSBTAG00000049178			18	63165062	-	-	-	-	-	-	-	-	-	-	-	-	-	-	-	-	-	-	-	-	-	-	-	-
ENSBTAG00000006487	RPS9	ribosomal protein S9	18	63196980	-	-	-	-	-	-	-	-	-	-	-	-	-	-	-	-	-	-	-	-	-	-	Translation	-
ENSBTAG00000006486	TSEN34	tRNA splicing endonuclease subunit 34	18	63209077	-	-	-	-	-	-	-	-	-	-	-	-	-	-	-	-	-	-	-	-	-	-	-	-
ENSBTAG00000015908	MBOAT7	membrane bound O-acyltransferase domain containing 7	18	63213542	-	-	-	-	-	-	-	-	-	-	-	-	-	-	-	-	-	-	-	-	-	-	-	-
ENSBTAG00000020062	TMC4	transmembrane channel like 4	18	63227989	-	-	-	-	-	-	-	-	-	-	-	-	-	-	-	-	-	-	-	-	-	-	-	-
ENSBTAG00000004352	SLC5A7	solute carrier family 5 member 7	11	45013217	-	-	-	-	-	-	-	-	-	-	-	-	Cholinergic Synapse	-	-	-	-	-	-	-	-	-	-	-
ENSBTAG00000023333	LENG1	leukocyte receptor cluster member 1	18	63238408	-	-	-	-	-	-	-	-	-	-	-	-	-	-	-	-	-	-	-	-	-	-	-	-
ENSBTAG00000014900	CNOT3	CCR4-NOT transcription complex subunit 3	18	63241718	-	Transcription_Cofactors	-	-	-	-	-	-	-	-	-	-	-	-	-	-	-	-	-	-	-	-	-	-
ENSBTAG00000007757	PRPF31	pre-mRNA processing factor 31	18	63260500	-	-	-	-	-	-	-	-	-	-	-	-	-	-	-	-	-	-	-	-	-	-	-	-
ENSBTAG00000007756	TFPT	TCF3 fusion partner	18	63271873	-	-	-	-	-	-	-	-	-	-	-	-	-	-	-	-	-	-	-	-	-	Transcription DNA Templated	-	-
ENSBTAG00000007754	NDUFA3	NADH:ubiquinone oxidoreductase subunit A3	18	63279554	-	-	-	NDUFA3	-	-	-	-	-	-	-	-	-	-	-	-	-	-	-	-	-	-	-	-
ENSBTAG00000001051	OSCAR	osteoclast associated Ig-like receptor	18	63283496	-	-	-	-	-	-	-	-	-	-	-	-	-	-	-	-	-	-	-	-	-	-	-	-
ENSBTAG00000045861	TARM1	T cell-interacting, activating receptor on myeloid cells 1	18	63294632	-	-	-	-	-	-	-	-	-	-	-	-	-	-	-	-	-	-	-	-	-	-	-	-
ENSBTAG00000050838			18	63312581	-	-	-	-	-	-	-	-	-	-	-	-	-	-	-	-	-	-	-	-	-	-	-	-
ENSBTAG00000054608			18	63327601	-	-	-	-	-	-	-	-	-	-	-	-	-	-	-	-	-	-	-	-	-	-	-	-
ENSBTAG00000054213		T cell-interacting, activating receptor on myeloid cells 1	18	63335943	-	-	-	-	-	-	-	-	-	-	-	-	-	-	-	-	-	-	-	-	-	-	-	-
ENSBTAG00000051005		vomeronasal type-1 receptor 4-like	18	63361023	-	-	-	-	-	-	-	-	-	-	-	-	-	-	-	-	-	-	-	-	-	-	-	-
ENSBTAG00000048343			18	63373080	-	-	-	-	-	-	-	-	-	-	-	-	-	-	-	-	-	-	-	-	-	-	-	-
ENSBTAG00000050175		vomeronasal type-1 receptor 4-like	18	63381373	-	-	-	-	-	-	-	-	-	-	-	-	-	-	-	-	-	-	-	-	-	-	-	-
ENSBTAG00000052498			18	63403065	-	-	-	-	-	-	-	-	-	-	-	-	-	-	-	-	-	-	-	-	-	-	-	-
ENSBTAG00000049312			15	4828661	-	-	-	-	-	-	-	-	-	-	-	-	-	-	-	-	-	-	-	-	-	-	-	-
ENSBTAG00000051741			15	4829961	-	-	-	-	-	-	-	-	-	-	-	-	-	-	-	-	-	-	-	-	-	-	-	-
ENSBTAG00000006961	NLRP13	NLR family pyrin domain containing 13	18	63423255	-	-	-	-	-	-	-	-	-	-	-	-	-	-	-	-	-	-	-	-	-	-	-	-
ENSBTAG00000047461			15	5072828	-	-	-	-	-	-	-	-	-	-	-	-	-	-	-	-	-	-	-	-	-	-	-	-
ENSBTAG00000006965	NLRP8	NLR family pyrin domain containing 8	18	63455458	-	-	-	-	-	-	-	-	-	-	-	-	-	-	-	-	-	-	-	-	-	-	-	-
ENSBTAG00000015194	CBLN1	cerebellin 1 precursor	18	17738418	-	-	-	-	-	-	-	-	-	-	-	-	-	-	-	-	-	-	-	-	-	-	-	-
ENSBTAG00000008720	C18H16orf78	chromosome 18 C16orf78 homolog	18	17842455	-	-	-	-	-	-	-	-	-	-	-	-	-	-	-	-	-	-	-	-	-	-	-	-
ENSBTAG00000013247	NLRP5	NLR family pyrin domain containing 5	18	63478435	-	-	-	-	-	-	-	-	-	-	-	-	-	-	-	-	-	-	-	-	-	-	-	-
ENSBTAG00000002904	ZNF787	zinc finger protein 787	18	63496846	zf-C2H2	-	-	-	-	-	-	-	-	-	-	-	-	-	-	-	-	-	-	-	-	-	-	-
ENSBTAG00000046111	ZNF444	zinc finger protein 444	18	63526743	zf-C2H2	-	-	-	-	-	-	-	-	-	-	-	-	-	-	-	-	-	-	-	-	Transcription DNA Templated	-	-
ENSBTAG00000055190			18	63548091	-	-	-	-	-	-	-	-	-	-	-	-	-	-	-	-	-	-	-	-	-	-	-	-
ENSBTAG00000017397	ZNF423	zinc finger protein 423	18	17963193	zf-C2H2	-	-	-	-	-	-	-	-	-	-	-	-	-	-	-	-	-	-	-	-	-	-	-
ENSBTAG00000050868			18	63598922	-	-	-	-	-	-	-	-	-	-	-	-	-	-	-	-	-	-	-	-	-	-	-	-
ENSBTAG00000048593			18	63606513	-	-	-	-	-	-	-	-	-	-	-	-	-	-	-	-	-	-	-	-	-	-	-	-
ENSBTAG00000048735			18	63655336	-	-	-	-	-	-	-	-	-	-	-	-	-	-	-	-	-	-	-	-	-	-	-	-
ENSBTAG00000053137			18	63659915	-	-	-	-	-	-	-	-	-	-	-	-	-	-	-	-	-	-	-	-	-	-	-	-
ENSBTAG00000051062			18	18096356	-	-	-	-	-	-	-	-	-	-	-	-	-	-	-	-	-	-	-	-	-	-	-	-
ENSBTAG00000052469			18	18112358	-	-	-	-	-	-	-	-	-	-	-	-	-	-	-	-	-	-	-	-	-	-	-	-
ENSBTAG00000033078	CNEP1R1	CTD nuclear envelope phosphatase 1 regulatory subunit 1	18	18450867	-	-	-	-	-	-	-	-	-	-	-	-	-	-	-	-	-	-	-	-	-	-	-	-
ENSBTAG00000016640	HEATR3	HEAT repeat containing 3	18	18480139	-	-	-	-	-	-	-	-	-	-	-	-	-	-	-	-	-	-	-	-	-	-	-	-
ENSBTAG00000007942	TENT4B	terminal nucleotidyltransferase 4B	18	18573010	-	-	-	-	-	-	-	-	-	-	-	-	-	-	-	-	-	-	-	-	-	-	-	-
ENSBTAG00000020480	SPTLC2	serine palmitoyltransferase long chain base subunit 2	10	88689279	-	-	-	-	-	-	-	-	-	-	-	-	-	-	-	-	-	-	-	-	-	-	-	-
ENSBTAG00000049115			10	88714810	-	-	-	-	-	-	-	-	-	-	-	-	-	-	-	-	-	-	-	-	-	-	-	-
ENSBTAG00000008133	ALKBH1	alkB homolog 1, histone H2A dioxygenase	10	88823935	-	-	-	-	-	-	-	-	-	-	-	-	-	-	-	-	-	-	-	-	-	-	-	-
ENSBTAG00000008135	SLIRP	SRA stem-loop interacting RNA binding protein	10	88846597	-	-	-	-	-	-	-	-	-	-	-	-	-	-	-	-	-	-	-	-	-	-	-	-
ENSBTAG00000002179	CDIN1	CDAN1 interacting nuclease 1	10	32243797	-	-	-	-	-	-	-	-	-	-	-	-	-	-	-	-	-	-	-	-	-	-	-	-
ENSBTAG00000053250		olfactory receptor 5B12	15	81717220	-	-	-	-	-	-	-	-	-	-	-	-	-	-	-	-	-	-	-	-	-	-	-	-
ENSBTAG00000006208	ADCY7	adenylate cyclase 7	18	18655907	-	-	-	-	GnRH Signalling	Estrogen Signalling	Progesterone Mediated Oocyte Maturation	Ovarian Steroidogenesis	Glutamatergic Synapse	GABAergic Synapse	Calcium Signalling	cAMP Signalling	Cholinergic Synapse	-	-	-	-	-	-	-	-	-	-	-
ENSBTAG00000051815		olfactory receptor 5B12	15	81744562	-	-	-	-	-	-	-	-	-	-	-	-	-	-	-	-	-	-	-	-	-	-	-	-
ENSBTAG00000046380		uncharacterized LOC5971	15	81766255	-	-	-	-	-	-	-	-	-	-	-	-	-	-	-	-	-	-	-	-	Olfactory Transduction	-	-	-
ENSBTAG00000008136	SNW1	SNW domain containing 1	10	88853700	-	Transcription_Cofactors	-	-	-	-	-	-	-	-	-	-	-	-	-	-	-	-	-	-	-	Transcription DNA Templated	-	-
ENSBTAG00000012106	ADCK1	aarF domain containing kinase 1	10	88931675	-	-	-	-	-	-	-	-	-	-	-	-	-	-	-	-	-	-	-	-	-	-	-	-
ENSBTAG00000021575	BRD7	bromodomain containing 7	18	18722067	-	-	Chromatin_Remodeling_Factors	-	-	-	-	-	-	-	-	-	-	-	-	-	-	-	-	-	-	-	-	-
ENSBTAG00000036260	LPXN	leupaxin	15	81845565	-	-	-	-	-	-	-	-	-	-	-	-	-	-	-	-	-	-	-	-	-	-	-	-
ENSBTAG00000024657		ZFP91 zinc finger protein, atypical E3 ubiquitin ligase	15	81890485	zf-C2H2	-	-	-	-	-	-	-	-	-	-	-	-	-	-	-	-	-	-	-	-	-	-	-
ENSBTAG00000053204			15	81898357	-	-	-	-	-	-	-	-	-	-	-	-	-	-	-	-	-	-	-	-	-	-	-	-
ENSBTAG00000003624	CNTF	ciliary neurotrophic factor	15	81931958	-	-	-	-	-	-	-	-	-	-	-	-	-	-	Cytokine-cytokine receptor interaction	-	-	-	-	-	-	-	-	-
ENSBTAG00000050315			15	81946410	-	-	-	-	-	-	-	-	-	-	-	-	-	-	-	-	-	-	-	-	-	-	-	-
ENSBTAG00000045939			15	81969730	-	-	-	-	-	-	-	-	-	-	-	-	-	-	-	-	-	-	-	-	-	-	-	-
ENSBTAG00000012295	NKD1	NKD inhibitor of WNT signaling pathway 1	18	18940443	-	-	-	-	-	-	-	-	-	-	-	-	-	-	-	-	-	-	-	-	-	-	-	-
ENSBTAG00000050622			15	81998338	-	-	-	-	-	-	-	-	-	-	-	-	-	-	-	-	-	-	-	-	-	-	-	-
ENSBTAG00000003172	MEIS2	Meis homeobox 2	10	32547550	Homeobox	-	-	-	-	-	-	-	-	-	-	-	-	-	-	-	-	-	-	-	-	-	-	-
ENSBTAG00000003961	SNX20	sorting nexin 2	18	19065512	-	-	-	-	-	-	-	-	-	-	-	-	-	-	-	-	-	-	-	-	-	-	-	-
ENSBTAG00000038058		glycine-N-acyltransferase-like	15	82005439	-	-	-	-	-	-	-	-	-	-	-	-	-	-	-	-	-	-	-	-	-	-	-	-
ENSBTAG00000020936	NOD2	nucleotide binding oligomerization domain containing 2	18	19089956	-	-	-	-	-	-	-	-	-	-	-	-	-	-	-	-	-	-	-	-	-	-	-	-
ENSBTAG00000049829		glycine N-acyltransferase-like	15	82061682	-	-	-	-	-	-	-	-	-	-	-	-	-	-	-	-	-	-	-	-	-	-	-	-
ENSBTAG00000052095	GAT	glycine-N-acyltransferase-like	15	82088599	-	-	-	-	-	-	-	-	-	-	-	-	-	-	-	-	-	-	-	-	-	-	-	-
ENSBTAG00000030847	GLYATL2	glycine-N-acyltransferase like 2	15	82122690	-	-	-	-	-	-	-	-	-	-	-	-	-	-	-	-	-	-	-	-	-	-	-	-
ENSBTAG00000038323	GLYAT	glycine-N-acyltransferase	15	82127678	-	-	-	-	-	-	-	-	-	-	-	-	-	-	-	-	-	-	-	-	-	-	-	-
ENSBTAG00000006291	CYLD	CYLD lysine 63 deubiquitinase	18	19131365	-	-	-	-	-	-	-	-	-	-	-	-	-	-	-	-	-	-	-	-	-	-	-	-
ENSBTAG00000012540		glycine N-phenylacetyltransferase-like	15	82145541	-	-	-	-	-	-	-	-	-	-	-	-	-	-	-	-	-	-	-	-	-	-	-	-
ENSBTAG00000021870	FAM98B	family with sequence similarity 98 member B	10	34059936	-	-	-	-	-	-	-	-	-	-	-	-	-	-	-	-	-	-	-	-	-	-	-	-
ENSBTAG00000051871			18	20080996	-	-	-	-	-	-	-	-	-	-	-	-	-	-	-	-	-	-	-	-	-	-	-	-
ENSBTAG00000021872	RASGRP1	RAS guanyl releasing protein 1	10	34100135	-	-	-	RASGRP1	-	-	-	-	-	-	-	-	-	-	-	MAPK Signalling	-	-	-	-	-	-	-	-
ENSBTAG00000010023	FAM107B	family with sequence similarity 17 member B	13	29216135	-	-	-	-	-	-	-	-	-	-	-	-	-	-	-	-	-	-	-	-	-	-	-	-
ENSBTAG00000002287	CHD9	chromodomain helicase DNA binding protein 9	18	21555470	-	Transcription_Cofactors	-	-	-	-	-	-	-	-	-	-	-	-	-	-	-	-	-	-	-	-	-	-
ENSBTAG00000016450	CDNF	cerebral dopamine neurotrophic factor	13	29470661	-	-	-	-	-	-	-	-	-	-	-	-	-	-	-	-	-	-	-	-	-	-	-	-
ENSBTAG00000052313			20	40884645	-	-	-	-	-	-	-	-	-	-	-	-	-	-	-	-	-	-	-	-	-	-	-	-
ENSBTAG00000016451	HSPA14	heat shock protein family A (Hsp7) member 14	13	29491860	-	-	-	-	-	-	-	-	-	-	-	-	-	-	-	-	-	-	-	-	-	-	-	-
ENSBTAG00000010210	SUV39H2	suppressor of variegation 3-9 homolog 2	13	29527156	-	-	Chromatin_Remodeling_Factors	-	-	-	-	-	-	-	-	-	-	-	-	-	-	-	-	-	-	-	-	-
ENSBTAG00000007665	NPR3	natriuretic peptide receptor 3	20	40918778	-	-	-	-	-	-	-	-	-	-	-	-	-	-	-	-	-	-	-	-	-	-	-	-
ENSBTAG00000021965	SUB1	SUB1 regulator of transcription	20	41067802	PC4	-	-	SUB1	-	-	-	-	-	-	-	-	-	-	-	-	-	-	-	-	-	-	-	-
ENSBTAG00000010220	DCLRE1C	DNA cross-link repair 1C	13	29554370	-	-	-	-	-	-	-	-	-	-	-	-	-	-	-	-	-	-	-	-	-	-	-	-
ENSBTAG00000002856	MEIG1	meiosis/spermiogenesis associated 1	13	29595687	-	-	-	-	-	-	-	-	-	-	-	-	-	-	-	-	-	-	-	-	-	-	-	-
ENSBTAG00000016243	RBL2	RB transcriptional corepressor like 2	18	21801909	-	Transcription_Cofactors	-	-	-	-	-	-	-	-	-	-	-	-	-	-	PI3K-AKT Signalling	-	-	-	-	-	-	-
ENSBTAG00000047454	OLAH	oleoyl-ACP hydrolase	13	29626082	-	-	-	-	-	-	-	-	-	-	-	-	-	-	-	-	-	-	-	-	-	-	-	-
ENSBTAG00000008414	ZFR	zinc finger RNA binding protein	20	41213852	-	-	-	-	-	-	-	-	-	-	-	-	-	-	-	-	-	-	-	-	-	-	-	-
ENSBTAG00000016250	AKTIP	AKT interacting protein	18	21847728	-	-	-	-	-	-	-	-	-	-	-	-	-	-	-	-	-	-	-	-	-	-	-	-
ENSBTAG00000012278	MTMR12	myotubularin related protein 12	20	41323015	-	-	-	MTMR12	-	-	-	-	-	-	-	-	-	-	-	-	-	-	-	-	-	-	-	-
ENSBTAG00000030898	MS4A13	membrane spanning 4-domains A13	15	83336563	-	-	-	-	-	-	-	-	-	-	-	-	-	-	-	-	-	-	-	-	-	-	-	-
ENSBTAG00000012499	RPGRIP1L	RPGRIP1 like	18	21941771	-	-	-	-	-	-	-	-	-	-	-	-	-	-	-	-	-	-	-	-	-	-	-	-
ENSBTAG00000053675		membrane-spanning 4-domains subfamily A member 12	15	83416528	-	-	-	-	-	-	-	-	-	-	-	-	-	-	-	-	-	-	-	-	-	-	-	-
ENSBTAG00000002260	NCAPD3	non-SMC condensin II complex subunit D3	15	83443176	-	-	-	-	-	-	-	-	-	-	-	-	-	-	-	-	-	-	-	-	-	-	-	-
ENSBTAG00000046088		histone PARylation factor 1-like	15	83472894	-	-	-	-	-	-	-	-	-	-	-	-	-	-	-	-	-	-	-	-	-	-	-	-
ENSBTAG00000014838	VPS26B	VPS26, retromer complex component B	15	83503677	-	-	-	-	-	-	-	-	-	-	-	-	-	-	-	-	-	-	-	-	-	-	-	-
ENSBTAG00000012501	FTO	FTO alpha-ketoglutarate dependent dioxygenase	18	22040310	-	-	-	-	-	-	-	-	-	-	-	-	-	-	-	-	-	-	-	-	-	-	-	-
ENSBTAG00000012936	THYN1	thymocyte nuclear protein 1	15	83520804	-	-	-	-	-	-	-	-	-	-	-	-	-	-	-	-	-	-	-	-	-	-	-	-
ENSBTAG00000014455	PDZD2	PDZ domain containing 2	20	41504814	-	-	-	PDZD2	-	-	-	-	-	-	-	-	-	-	-	-	-	-	-	-	-	-	-	-
ENSBTAG00000008040	SPART	spartin	12	25176134	-	-	-	-	-	-	-	-	-	-	-	-	-	-	-	-	-	-	-	-	-	-	-	-
ENSBTAG00000018955		spermatogenesis and oogenesis specific basic helix-loop-helix 2	12	25276587	bHLH	-	-	-	-	-	-	-	-	-	-	-	-	-	-	-	-	-	-	-	-	-	-	Spermatogenesis
ENSBTAG00000012937	ACAD8	acyl-CoA dehydrogenase family member 8	15	83525512	-	-	-	ACAD8	-	-	-	-	-	-	-	-	-	-	-	-	-	-	-	-	-	-	-	-
ENSBTAG00000012229		beta-galactosidase-1-like protein 2	15	83556733	-	-	-	-	-	-	-	-	-	-	-	-	-	-	-	-	-	-	-	-	-	-	-	-
ENSBTAG00000053984			12	25346719	-	-	-	-	-	-	-	-	-	-	-	-	-	-	-	-	-	-	-	-	-	-	-	-
ENSBTAG00000038495	DCLK1	doublecortin like kinase 1	12	25608293	-	-	-	DCLK1	-	-	-	-	-	-	-	-	-	-	-	-	-	-	-	-	-	-	-	-
ENSBTAG00000038756	GLB1L3	galactosidase beta 1 like 3	15	83597287	-	-	-	-	-	-	-	-	-	-	-	-	-	-	-	-	-	-	-	-	-	-	-	-
ENSBTAG00000018390	GLB1L2	galactosidase beta 1 like 2	15	83633616	-	-	-	-	-	-	-	-	-	-	-	-	-	-	-	-	-	-	-	-	-	-	-	-
ENSBTAG00000027477	B3GAT1	beta-1,3-glucuronyltransferase 1	15	83675492	-	-	-	-	-	-	-	-	-	-	-	-	-	-	-	-	-	-	-	-	-	-	-	-
ENSBTAG00000017569	C20H5orf22	chromosome 2 C5orf22 homolog	20	41983392	-	-	-	-	-	-	-	-	-	-	-	-	-	-	-	-	-	-	-	-	-	-	-	-
ENSBTAG00000017551	DROSHA	drosha ribonuclease III	20	41999320	-	-	-	-	-	-	-	-	-	-	-	-	-	-	-	-	-	-	-	-	-	-	-	-
ENSBTAG00000007602	ITGA8	integrin subunit alpha 8	13	30056080	-	-	-	-	-	-	-	-	-	-	-	-	-	-	-	-	PI3K-AKT Signalling	Focal Adhesion	Regulation of Actin Cytoskeleton	-	-	-	-	-
ENSBTAG00000002918	RAD51	RAD51 recombinase	10	36255232	-	-	-	-	-	-	-	-	-	-	-	-	-	-	-	-	-	-	-	-	-	-	-	-
ENSBTAG00000010387	MINDY3	MINDY lysine 48 deubiquitinase 3	13	30319498	-	-	-	-	-	-	-	-	-	-	-	-	-	-	-	-	-	-	-	-	-	-	-	-
ENSBTAG00000002921	RMDN3	regulator of microtubule dynamics 3	10	36291370	-	-	-	-	-	-	-	-	-	-	-	-	-	-	-	-	-	-	-	-	-	-	-	-
ENSBTAG00000013477	GCHFR	GTP cyclohydrolase I feedback regulator	10	36312775	-	-	-	GCHFR	-	-	-	-	-	-	-	-	-	-	-	-	-	-	-	-	-	-	-	-
ENSBTAG00000013480	DNAJC17	DnaJ heat shock protein family (Hsp4) member C17	10	36316703	-	-	-	-	-	-	-	-	-	-	-	-	-	-	-	-	-	-	-	-	-	Transcription DNA Templated	-	-
ENSBTAG00000047281	C10H15orf62	chromosome 1 C15orf62 homolog	10	36319056	-	-	-	-	-	-	-	-	-	-	-	-	-	-	-	-	-	-	-	-	-	-	-	-
ENSBTAG00000012992	CDH6	cadherin 6	20	42209780	-	-	-	-	-	-	-	-	-	-	-	-	-	-	-	-	-	-	-	-	-	-	-	-
ENSBTAG00000013485	ZFYVE19	zinc finger FYVE-type containing 19	10	36346936	-	-	-	-	-	-	-	-	-	-	-	-	-	-	-	-	-	-	-	-	-	-	-	-
ENSBTAG00000013488	PPP1R14D	protein phosphatase 1 regulatory inhibitor subunit 14D	10	36354678	-	-	-	-	-	-	-	-	-	-	-	-	-	-	-	-	-	-	-	-	-	-	-	-
ENSBTAG00000053606			20	46395095	-	-	-	-	-	-	-	-	-	-	-	-	-	-	-	-	-	-	-	-	-	-	-	-
ENSBTAG00000004086	SPINT1	serine peptidase inhibitor, Kunitz type 1	10	36377742	-	-	-	-	-	-	-	-	-	-	-	-	-	-	-	-	-	-	-	-	-	-	-	-
ENSBTAG00000027446	RSU1	Ras suppressor protein 1	13	31063740	-	-	-	RSU1	-	-	-	-	-	-	-	-	-	-	-	-	-	-	-	-	-	-	-	-
ENSBTAG00000053721	RHOV	ras homolog family member V	10	36410171	-	-	-	-	-	-	-	-	-	-	-	-	-	-	-	-	-	-	-	-	-	-	-	-
ENSBTAG00000051934			20	46626435	-	-	-	-	-	-	-	-	-	-	-	-	-	-	-	-	-	-	-	-	-	-	-	-
ENSBTAG00000018234	CDH9	cadherin 9	20	46730846	-	-	-	-	-	-	-	-	-	-	-	-	-	-	-	-	-	-	-	-	-	-	-	-
ENSBTAG00000011567	VPS18	VPS18 core subunit of CORVET and HOPS complexes	10	36433611	-	-	-	-	-	-	-	-	-	-	-	-	-	-	-	-	-	-	-	-	-	-	-	-
ENSBTAG00000010361	DLL4	delta like canonical Notch ligand 4	10	36464520	-	-	-	-	-	-	-	-	-	-	-	-	-	-	-	-	-	-	-	-	-	-	-	-
ENSBTAG00000005072	CUBN	cubilin	13	31274942	-	-	-	CUBN	-	-	-	-	-	-	-	-	-	-	-	-	-	-	-	-	-	-	-	-
ENSBTAG00000010371	CHAC1	ChaC glutathione specific gamma-glutamylcyclotransferase 1	10	36485672	-	-	-	-	-	-	-	-	-	-	-	-	-	-	-	-	-	-	-	-	-	-	-	-
ENSBTAG00000020546	TRDMT1	tRNA aspartic acid methyltransferase 1	13	31562568	-	-	-	-	-	-	-	-	-	-	-	-	-	-	-	-	-	-	-	-	-	-	-	-
ENSBTAG00000010380	INO80	INO8 complex ATPase subunit	10	36505672	-	-	-	-	-	-	-	-	-	-	-	-	-	-	-	-	-	-	-	-	-	Transcription DNA Templated	-	-
ENSBTAG00000038438			10	36644180	-	-	-	-	-	-	-	-	-	-	-	-	-	-	-	-	-	-	-	-	-	-	-	-
ENSBTAG00000019513	C11H9orf50	chromosome 11 C9orf5 homolog	11	100010583	-	-	-	-	-	-	-	-	-	-	-	-	-	-	-	-	-	-	-	-	-	-	-	-
ENSBTAG00000015437	NTMT1	N-terminal Xaa-Pro-Lys N-methyltransferase 1	11	100021354	-	-	-	NTMT1	-	-	-	-	-	-	-	-	-	-	-	-	-	-	-	-	-	-	-	-
ENSBTAG00000008973	ASB6	ankyrin repeat and SOCS box containing 6	11	100031083	-	-	-	-	-	-	-	-	-	-	-	-	-	-	-	-	-	-	-	-	-	-	-	-
ENSBTAG00000008363	EXD1	exonuclease 3'-5' domain containing 1	10	36677942	-	-	-	-	-	-	-	-	-	-	-	-	-	-	-	-	-	-	-	-	-	-	-	-
ENSBTAG00000004034	SESN3	sestrin 3	15	15192650	-	-	-	-	-	-	-	-	-	-	-	-	-	-	-	-	-	-	-	-	-	-	-	-
ENSBTAG00000002936	PRRX2	paired related homeobox 2	11	100059513	Homeobox	-	-	-	-	-	-	-	-	-	-	-	-	-	-	-	-	-	-	-	-	-	-	-
ENSBTAG00000027173	CHP1	calcineurin like EF-hand protein 1	10	36719642	-	-	-	CHP1	-	-	-	-	-	-	-	-	-	-	-	-	-	-	-	-	-	-	-	-
ENSBTAG00000050459	FAM222A	family with sequence similarity 222 member A	17	63456481	-	-	-	-	-	-	-	-	-	-	-	-	-	-	-	-	-	-	-	-	-	-	-	-
ENSBTAG00000019453	PTGES	prostaglandin E synthase	11	100121985	-	-	-	-	-	-	-	-	-	-	-	-	-	-	-	-	-	-	-	-	-	-	-	-
ENSBTAG00000010766	OIP5	Opa interacting protein 5	10	36780762	-	-	-	-	-	-	-	-	-	-	-	-	-	-	-	-	-	-	-	-	-	-	-	-
ENSBTAG00000005183	MVK	mevalonate kinase	17	63607270	-	-	-	MVK	-	-	-	-	-	-	-	-	-	-	-	-	-	-	-	-	-	-	-	-
ENSBTAG00000010774	NUSAP1	nucleolar and spindle associated protein 1	10	36788934	-	-	-	-	-	-	-	-	-	-	-	-	-	-	-	-	-	-	-	-	-	-	-	-
ENSBTAG00000010778	NDUFAF1	NADH:ubiquinone oxidoreductase complex assembly factor 1	10	36820290	-	-	-	-	-	-	-	-	-	-	-	-	-	-	-	-	-	-	-	-	-	-	-	-
ENSBTAG00000001671	RTF1	RTF1 homolog, Paf1/RNA polymerase II complex component	10	36864199	-	-	-	-	-	-	-	-	-	-	-	-	-	-	-	-	-	-	-	-	-	-	-	-
ENSBTAG00000035147	C19H17orf67	chromosome 19 C17orf67 homolog	19	7612667	-	-	-	-	-	-	-	-	-	-	-	-	-	-	-	-	-	-	-	-	-	-	-	-
ENSBTAG00000005178	MMAB	metabolism of cobalamin associated B	17	63628770	-	-	-	MMAB	-	-	-	-	-	-	-	-	-	-	-	-	-	-	-	-	-	-	-	-
ENSBTAG00000001675	ITPKA	inositol-trisphosphate 3-kinase A	10	36918794	-	-	-	ITPKA	-	-	-	-	-	-	Calcium Signalling	-	-	-	-	-	-	-	-	-	-	-	-	-
ENSBTAG00000004449	DGKE	diacylglycerol kinase epsilon	19	7651698	-	-	-	DGKE	-	-	-	-	-	-	-	-	-	-	-	-	-	-	-	-	-	-	-	-
ENSBTAG00000002698	UBE3B	ubiquitin protein ligase E3B	17	63650234	-	-	-	-	-	-	-	-	-	-	-	-	-	-	-	-	-	-	-	-	-	-	-	-
ENSBTAG00000002837	TOR1B	torsin family 1 member B	11	100188040	-	-	-	-	-	-	-	-	-	-	-	-	-	-	-	-	-	-	-	-	-	-	-	-
ENSBTAG00000020305	TOR1A	torsin family 1 member A	11	100196649	-	-	-	-	-	-	-	-	-	-	-	-	-	-	-	-	-	-	-	-	-	-	-	-
ENSBTAG00000009948	TRIM25	tripartite motif containing 25	19	7676446	-	Transcription_Cofactors	-	TRIM25	-	-	-	-	-	-	-	-	-	-	-	-	-	-	-	-	-	-	-	-
ENSBTAG00000001693	RPAP1	RNA polymerase II associated protein 1	10	36938808	-	-	-	-	-	-	-	-	-	-	-	-	-	-	-	-	-	-	-	-	-	-	-	-
ENSBTAG00000020307	C11H9orf78	chromosome 11 C9orf78 homolog	11	100206261	-	-	-	-	-	-	-	-	-	-	-	-	-	-	-	-	-	-	-	-	-	-	-	-
ENSBTAG00000002697	KCTD10	potassium channel tetramerization domain containing 1	17	63696948	-	-	-	-	-	-	-	-	-	-	-	-	-	-	-	-	-	-	-	-	-	-	-	-
ENSBTAG00000002695	MYO1H	myosin IH	17	63725969	-	-	-	-	-	-	-	-	-	-	-	-	-	-	-	-	-	-	-	-	-	-	-	-
ENSBTAG00000037844	CDH18	cadherin 18	20	53333437	-	-	-	-	-	-	-	-	-	-	-	-	-	-	-	-	-	-	-	-	-	-	-	-
ENSBTAG00000010847	FOXN4	forkhead box N4	17	63818770	Fork	-	-	-	-	-	-	-	-	-	-	-	-	-	-	-	-	-	-	-	-	Transcription DNA Templated	-	-
ENSBTAG00000017275	COIL	coilin	19	7765308	-	-	-	-	-	-	-	-	-	-	-	-	-	-	-	-	-	-	-	-	-	-	-	-
ENSBTAG00000052235			19	7798841	-	-	-	-	-	-	-	-	-	-	-	-	-	-	-	-	-	-	-	-	-	-	-	-
ENSBTAG00000020311	USP20	ubiquitin specific peptidase 2	11	100215024	-	-	-	-	-	-	-	-	-	-	-	-	-	-	-	-	-	-	-	-	-	-	-	-
ENSBTAG00000001694	TYRO3	TYRO3 protein tyrosine kinase	10	36960794	-	-	-	-	-	-	-	-	-	-	-	-	-	-	-	-	-	-	-	-	-	-	-	Spermatogenesis
ENSBTAG00000007893	SCPEP1	serine carboxypeptidase 1	19	7813172	-	-	-	-	-	-	-	-	-	-	-	-	-	-	-	-	-	-	-	-	-	-	-	-
ENSBTAG00000022058	ACACB	acetyl-CoA carboxylase beta	17	63845551	-	-	-	-	-	-	-	-	-	-	-	-	-	-	-	-	-	-	-	-	-	-	-	-
ENSBTAG00000053676			10	36997879	-	-	-	-	-	-	-	-	-	-	-	-	-	-	-	-	-	-	-	-	-	-	-	-
ENSBTAG00000022000	CACNB2	calcium voltage-gated channel auxiliary subunit beta 2	13	32712262	-	-	-	-	-	-	-	-	-	-	-	-	-	-	-	MAPK Signalling	-	-	-	-	-	-	-	-
ENSBTAG00000020313	FNBP1	formin binding protein 1	11	100264412	-	-	-	-	-	-	-	-	-	-	-	-	-	-	-	-	-	-	-	-	-	-	-	-
ENSBTAG00000015138	MGA	MAX dimerization protein MGA	10	37075885	T-box	-	-	-	-	-	-	-	-	-	-	-	-	-	-	-	-	-	-	-	-	Transcription DNA Templated	-	-
ENSBTAG00000019846	ALKBH2	alkB homolog 2, alpha-ketoglutarate dependent dioxygenase	17	63977709	-	-	-	-	-	-	-	-	-	-	-	-	-	-	-	-	-	-	-	-	-	-	-	-
ENSBTAG00000055031			13	32981625	-	-	-	-	-	-	-	-	-	-	-	-	-	-	-	-	-	-	-	-	-	-	-	-
ENSBTAG00000019845	USP30	ubiquitin specific peptidase 3	17	63983620	-	-	-	-	-	-	-	-	-	-	-	-	-	-	-	-	-	-	-	-	-	-	-	-
ENSBTAG00000025320	AKAP1	A-kinase anchoring protein 1	19	7931747	-	-	-	-	-	-	-	-	-	-	-	-	-	-	-	-	-	-	-	-	-	-	-	-
ENSBTAG00000020630	KCMF1	potassium channel modulatory factor 1	11	49941280	-	-	-	-	-	-	-	-	-	-	-	-	-	-	-	-	-	-	-	-	-	-	-	-
ENSBTAG00000022003	NSUN6	NOP2/Sun RNA methyltransferase 6	13	33000133	-	-	-	NSUN6	-	-	-	-	-	-	-	-	-	-	-	-	-	-	-	-	-	-	-	-
ENSBTAG00000048762			11	49970876	-	-	-	-	-	-	-	-	-	-	-	-	-	-	-	-	-	-	-	-	-	-	-	-
ENSBTAG00000004406	MSI2	musashi RNA binding protein 2	19	8092267	-	-	-	-	-	-	-	-	-	-	-	-	-	-	-	-	-	-	-	-	-	-	-	-
ENSBTAG00000001552	EPC1	enhancer of polycomb homolog 1	13	33129771	-	Transcription_Cofactors	-	-	-	-	-	-	-	-	-	-	-	-	-	-	-	-	-	-	-	Transcription DNA Templated	-	-
ENSBTAG00000005654	TMSB10	thymosin beta 1	11	50094264	-	-	-	TMSB10	-	-	-	-	-	-	-	-	-	-	-	-	-	-	-	-	-	-	-	-
ENSBTAG00000047272	CCDC182	coiled-coil domain containing 182	19	8562129	-	-	-	-	-	-	-	-	-	-	-	-	-	-	-	-	-	-	-	-	-	-	-	-
ENSBTAG00000021361	SAMD3	sterile alpha motif domain containing 3	9	68290435	-	-	-	-	-	-	-	-	-	-	-	-	-	-	-	-	-	-	-	-	-	-	-	-
ENSBTAG00000002280	KIF5B	kinesin family member 5B	13	33326434	-	-	-	-	-	-	-	-	-	-	-	-	-	-	-	-	-	-	-	-	-	-	-	-
ENSBTAG00000022039	CMKLR1	chemerin chemokine-like receptor 1	17	64579462	-	-	-	-	-	-	-	-	-	-	-	-	-	-	-	-	-	-	-	-	-	-	-	-
ENSBTAG00000013686	WSCD2	WSC domain containing 2	17	64605375	-	-	-	-	-	-	-	-	-	-	-	-	-	-	-	-	-	-	-	-	-	-	-	-
ENSBTAG00000040543	TMEM200A	transmembrane protein 2A	9	68537667	-	-	-	TMEM200A	-	-	-	-	-	-	-	-	-	-	-	-	-	-	-	-	-	-	-	-
ENSBTAG00000054184			17	64920913	-	-	-	-	-	-	-	-	-	-	-	-	-	-	-	-	-	-	-	-	-	-	-	-
ENSBTAG00000015142	MAPKBP1	mitogen-activated protein kinase binding protein 1	10	37171212	-	-	-	-	-	-	-	-	-	-	-	-	-	-	-	-	-	-	-	-	-	-	-	-
ENSBTAG00000037576	MARCHF11	membrane associated ring-CH-type finger 11	20	56953217	-	-	-	-	-	-	-	-	-	-	-	-	-	-	-	-	-	-	-	-	-	-	-	-
ENSBTAG00000019892	HAS2	hyaluronan synthase 2	14	18093101	-	-	-	-	-	-	-	-	-	-	-	-	-	-	-	-	-	-	-	-	-	-	-	-
ENSBTAG00000030432	TTC8	tetratricopeptide repeat domain 8	10	100503012	-	-	-	-	-	-	-	-	-	-	-	-	-	-	-	-	-	-	-	-	-	-	-	-
ENSBTAG00000003219	FBXL7	F-box and leucine rich repeat protein 7	20	57228320	-	-	-	-	-	-	-	-	-	-	-	-	-	-	-	-	-	-	-	-	-	-	-	-
ENSBTAG00000017976	ABL1	ABL proto-oncogene 1, non-receptor tyrosine kinase	11	100988747	-	Transcription_Cofactors	-	-	-	-	-	-	-	-	-	-	-	Axon Guidance	-	-	-	-	-	-	-	-	-	-
ENSBTAG00000017980	QRFP	pyroglutamylated RFamide peptide	11	101136448	-	-	-	-	-	-	-	-	-	-	-	-	-	-	-	-	-	-	-	-	-	-	-	-
ENSBTAG00000017982	FIBCD1	fibrinogen C domain containing 1	11	101147884	-	-	-	FIBCD1	-	-	-	-	-	-	-	-	-	-	-	-	-	-	-	-	-	-	-	-
ENSBTAG00000013391	ANKH	ANKH inorganic pyrophosphate transport regulator	20	58307527	-	-	-	-	-	-	-	-	-	-	-	-	-	-	-	-	-	-	-	-	-	-	-	-
ENSBTAG00000049566	DNAH6	dynein axonemal heavy chain 6	11	50204211	-	-	-	-	-	-	-	-	-	-	-	-	-	-	-	-	-	-	-	-	-	-	-	-
ENSBTAG00000003186	OTULIN	OTU deubiquitinase with linear linkage specificity	20	58493751	-	-	-	-	-	-	-	-	-	-	-	-	-	-	-	-	-	-	-	-	-	-	-	-
ENSBTAG00000046607	JMJD7	jumonji domain containing 7	10	37222172	-	-	-	-	-	-	-	-	-	-	-	-	-	-	-	-	-	-	-	-	-	-	-	-
ENSBTAG00000017473	LAMC3	laminin subunit gamma 3	11	101225317	-	-	-	-	-	-	-	-	-	-	-	-	-	-	-	-	PI3K-AKT Signalling	Focal Adhesion	-	-	-	-	-	-
ENSBTAG00000006784	PLA2G4B	phospholipase A2, group IVB (cytosolic)	10	37229548	-	-	-	-	GnRH Signalling	-	-	Ovarian Steroidogenesis	Glutamatergic Synapse	-	-	-	-	-	-	MAPK Signalling	-	-	-	-	-	-	-	-
ENSBTAG00000046684	FOXN3	forkhead box N3	10	100831725	Fork	-	-	FOXN3	-	-	-	-	-	-	-	-	-	-	-	-	-	-	-	-	-	-	-	-
ENSBTAG00000000672	OTULINL	OTU deubiquitinase with linear linkage specificity like	20	58565052	-	-	-	-	-	-	-	-	-	-	-	-	-	-	-	-	-	-	-	-	-	-	-	-
ENSBTAG00000006075	SUCLG1	succinate-CoA ligase GDP/ADP-forming subunit alpha	11	50516577	-	-	-	SUCLG1	-	-	-	-	-	-	-	-	-	-	-	-	-	-	-	-	-	-	-	-
ENSBTAG00000052140	AIF1L	allograft inflammatory factor 1 like	11	101296503	-	-	-	AIF1L	-	-	-	-	-	-	-	-	-	-	-	-	-	-	-	-	-	-	-	-
ENSBTAG00000021896	NUP214	nucleoporin 214	11	101323401	-	-	-	-	-	-	-	-	-	-	-	-	-	-	-	-	-	-	-	-	-	-	-	-
ENSBTAG00000006792	EHD4	EH domain containing 4	10	37292701	-	-	-	EHD4	-	-	-	-	-	-	-	-	-	-	-	-	-	-	-	-	-	-	-	-
ENSBTAG00000004542	FAM78A	family with sequence similarity 78 member A	11	101450754	-	-	-	FAM78A	-	-	-	-	-	-	-	-	-	-	-	-	-	-	-	-	-	-	-	-
ENSBTAG00000021924	PLA2G4E	phospholipase A2 group IVE	10	37390030	-	-	-	PLA2G4E	GnRH Signalling	-	-	Ovarian Steroidogenesis	Glutamatergic Synapse	-	-	-	-	-	-	MAPK Signalling	-	-	-	-	-	-	-	-
ENSBTAG00000050974	PLPP7	phospholipid phosphatase 7 (inactive)	11	101477364	-	-	-	-	-	-	-	-	-	-	-	-	-	-	-	-	-	-	-	-	-	-	-	-
ENSBTAG00000005268	PLA2G4D	phospholipase A2 group IVD	10	37485317	-	-	-	-	GnRH Signalling	-	-	Ovarian Steroidogenesis	Glutamatergic Synapse	-	-	-	-	-	-	MAPK Signalling	-	-	-	-	-	-	-	-
ENSBTAG00000013227	SNAI2	snail family transcriptional repressor 2	14	19941415	zf-C2H2	-	-	-	-	-	-	-	-	-	-	-	-	-	-	-	-	-	-	-	-	Transcription DNA Templated	-	-
ENSBTAG00000038286	PPDPFL	pancreatic progenitor cell differentiation and proliferation factor like	14	19981881	-	-	-	PPDPFL	-	-	-	-	-	-	-	-	-	-	-	-	-	-	-	-	-	-	-	-
ENSBTAG00000027760			14	20253827	-	-	-	-	-	-	-	-	-	-	-	-	-	-	-	-	-	-	-	-	-	-	-	-
ENSBTAG00000002448	SNTG1	syntrophin gamma 1	14	20398321	-	-	-	-	-	-	-	-	-	-	-	-	-	-	-	-	-	-	-	-	-	-	-	-
ENSBTAG00000017492	PCMTD1	protein-L-isoaspartate (D-aspartate) O-methyltransferase domain containing 1	14	21013842	-	-	-	-	-	-	-	-	-	-	-	-	-	-	-	-	-	-	-	-	-	-	-	-
ENSBTAG00000013874	CFAP20	cilia and flagella associated protein 2	18	25994990	-	-	-	-	-	-	-	-	-	-	-	-	-	-	-	-	-	-	-	-	-	-	-	-
ENSBTAG00000005560	ST18	ST18 C2H2C-type zinc finger transcription factor	14	21160085	zf-C2HC	-	-	-	-	-	-	-	-	-	-	-	-	-	-	-	-	-	-	-	-	-	-	-
ENSBTAG00000013784	CSNK2A2	casein kinase 2 alpha 2	18	26016093	-	-	-	-	-	-	-	-	-	-	-	-	-	-	-	-	-	-	-	-	-	Transcription DNA Templated	-	-
ENSBTAG00000024822	SETX	senataxin	11	102338051	-	-	-	-	-	-	-	-	-	-	-	-	-	-	-	-	-	-	-	-	-	-	-	-
ENSBTAG00000048814			14	21311839	-	-	-	-	-	-	-	-	-	-	-	-	-	-	-	-	-	-	-	-	-	-	-	-
ENSBTAG00000014144	CCDC113	coiled-coil domain containing 113	18	26085843	-	-	-	-	-	-	-	-	-	-	-	-	-	-	-	-	-	-	-	-	-	-	-	-
ENSBTAG00000050066	C15H11orf87	chromosome 15 C11orf87 homolog	15	19329469	-	-	-	-	-	-	-	-	-	-	-	-	-	-	-	-	-	-	-	-	-	-	-	-
ENSBTAG00000018710	TTF1	transcription termination factor 1	11	102451053	MYB	-	-	-	-	-	-	-	-	-	-	-	-	-	-	-	-	-	-	-	-	-	-	-
ENSBTAG00000014147	PRSS54	serine protease 54	18	26119132	-	-	-	-	-	-	-	-	-	-	-	-	-	-	-	-	-	-	-	-	-	-	-	-
ENSBTAG00000018841	PTPN3	protein tyrosine phosphatase non-receptor type 3	8	98927206	-	-	-	-	-	-	-	-	-	-	-	-	-	-	-	-	-	-	-	-	-	-	-	-
ENSBTAG00000023697			11	102459398	-	-	-	-	-	-	-	-	-	-	-	-	-	-	-	-	-	-	-	-	-	-	-	-
ENSBTAG00000009363	GINS3	GINS complex subunit 3	18	26198116	-	-	-	-	-	-	-	-	-	-	-	-	-	-	-	-	-	-	-	-	-	-	-	-
ENSBTAG00000000878	RB1CC1	RB1 inducible coiled-coil 1	14	21493003	-	-	-	-	-	-	-	-	-	-	-	-	-	-	-	-	-	-	-	-	-	-	-	-
ENSBTAG00000016159	NPBWR1	neuropeptides B and W receptor 1	14	21608255	-	-	-	-	-	-	-	-	-	-	-	-	-	-	-	-	-	-	-	-	-	-	-	-
ENSBTAG00000000914	OPRK1	opioid receptor kappa 1	14	21713331	-	-	-	-	-	-	-	-	-	-	-	-	-	-	-	-	-	-	-	-	-	-	-	-
ENSBTAG00000019254	CFAP77	cilia and flagella associated protein 77	11	102485125	-	-	-	-	-	-	-	-	-	-	-	-	-	-	-	-	-	-	-	-	-	-	-	-
ENSBTAG00000023801	BARHL1	BarH like homeobox 1	11	102648411	Homeobox	-	-	-	-	-	-	-	-	-	-	-	-	-	-	-	-	-	-	-	-	-	-	-
ENSBTAG00000003894	NDRG4	NDRG family member 4	18	26255289	-	-	-	NDRG4	-	-	-	-	-	-	-	-	-	-	-	-	-	-	-	-	-	-	-	-
ENSBTAG00000003450	ATP6V1H	ATPase H+ transporting V1 subunit H	14	21853750	-	-	-	ATP6V1H	-	-	-	-	-	-	-	-	-	-	-	-	-	-	-	-	-	-	-	-
ENSBTAG00000020781	SETD6	SET domain containing 6, protein lysine methyltransferase	18	26299649	-	-	-	-	-	-	-	-	-	-	-	-	-	-	-	-	-	-	-	-	-	-	-	-
ENSBTAG00000003530	DDX31	DEAD-box helicase 31	11	102659360	-	-	-	DDX31	-	-	-	-	-	-	-	-	-	-	-	-	-	-	-	-	-	-	-	-
ENSBTAG00000014471	PALM2	paralemmin 2	8	99312764	-	-	-	PALM2	-	-	-	-	-	-	-	-	-	-	-	-	-	-	-	-	-	-	-	-
ENSBTAG00000004091	GTF3C4	general transcription factor IIIC subunit 4	11	102733925	-	-	-	-	-	-	-	-	-	-	-	-	-	-	-	-	-	-	-	-	-	-	-	-
ENSBTAG00000020782	CNOT1	CCR4-NOT transcription complex subunit 1	18	26304976	-	Transcription_Cofactors	-	-	-	-	-	-	-	-	-	-	-	-	-	-	-	-	-	-	-	-	-	-
ENSBTAG00000004092	AK8	adenylate kinase 8	11	102774910	-	-	-	-	-	-	-	-	-	-	-	-	-	-	-	-	-	-	-	-	-	-	-	-
ENSBTAG00000007170	SLC38A7	solute carrier family 38 member 7	18	26429234	-	-	-	-	-	-	-	-	-	-	-	-	-	-	-	-	-	-	-	-	-	-	-	-
ENSBTAG00000007172	GOT2	glutamic-oxaloacetic transaminase 2	18	26447740	-	-	-	GOT2	-	-	-	-	-	-	-	-	-	-	-	-	-	-	-	-	-	-	-	-
ENSBTAG00000005189	SPACA9	sperm acrosome associated 9	11	102911371	-	-	-	-	-	-	-	-	-	-	-	-	-	-	-	-	-	-	-	-	-	-	-	-
ENSBTAG00000051834			18	26449770	-	-	-	-	-	-	-	-	-	-	-	-	-	-	-	-	-	-	-	-	-	-	-	-
ENSBTAG00000005190	TSC1	TSC complex subunit 1	11	102926937	-	-	-	-	-	-	-	-	-	-	-	-	-	-	-	-	PI3K-AKT Signalling	-	-	-	-	-	-	-
ENSBTAG00000046363			10	38738161	-	-	-	-	-	-	-	-	-	-	-	-	-	-	-	-	-	-	-	-	-	-	-	-
ENSBTAG00000012772	GFI1B	growth factor independent 1B transcriptional repressor	11	103007273	zf-C2H2	-	-	-	-	-	-	-	-	-	-	-	-	-	-	-	-	-	-	-	-	-	-	-
ENSBTAG00000021373	GTF3C5	general transcription factor IIIC subunit 5	11	103037482	-	-	-	-	-	-	-	-	-	-	-	-	-	-	-	-	-	-	-	-	-	-	-	-
ENSBTAG00000007486	CEL	carboxyl ester lipase	11	103058904	-	-	-	-	-	-	-	-	-	-	-	-	-	-	-	-	-	-	-	-	-	-	-	-
ENSBTAG00000009654	LPAR1	lysophosphatidic acid receptor 1	8	100355969	-	-	-	-	-	-	-	-	-	-	-	-	-	-	-	-	PI3K-AKT Signalling	-	-	-	-	-	-	-
ENSBTAG00000006692	IL19	interleukin 19	16	4627787	-	-	-	-	-	-	-	-	-	-	-	-	-	-	-	-	-	-	-	-	-	-	-	-
ENSBTAG00000005893	TMEM68	transmembrane protein 68	14	23034280	-	-	-	-	-	-	-	-	-	-	-	-	-	-	-	-	-	-	-	-	-	-	-	-
ENSBTAG00000002757	IL20	interleukin 2	16	4653645	-	-	-	-	-	-	-	-	-	-	-	-	-	-	-	-	-	-	-	-	-	-	-	-
ENSBTAG00000005898	TGS1	trimethylguanosine synthase 1	14	23070145	-	Transcription_Cofactors	-	-	-	-	-	-	-	-	-	-	-	-	-	-	-	-	-	-	-	-	-	-
ENSBTAG00000007851	IL24	interleukin 24	16	4681160	-	-	-	-	-	-	-	-	-	-	-	-	-	-	-	-	-	-	-	-	-	-	-	-
ENSBTAG00000019796	FCMR	Fc fragment of IgM receptor	16	4689496	-	-	-	-	-	-	-	-	-	-	-	-	-	-	-	-	-	-	-	-	-	-	-	-
ENSBTAG00000020034	LYN	LYN proto-oncogene, Src family tyrosine kinase	14	23134995	-	-	-	LYN	-	-	-	-	-	-	-	-	-	-	-	-	-	-	-	-	-	-	-	-
ENSBTAG00000004194	RALGDS	ral guanine nucleotide dissociation stimulator	11	103082834	-	-	-	-	-	-	-	-	-	-	-	-	-	-	-	-	-	-	-	-	-	-	-	-
ENSBTAG00000010686	OR2K2	olfactory receptor 2K2	8	100789221	-	-	-	-	-	-	-	-	-	-	-	-	-	-	-	-	-	-	-	-	Olfactory Transduction	-	-	-
ENSBTAG00000019147	RPS20	ribosomal protein S2	14	23278316	-	-	-	-	-	-	-	-	-	-	-	-	-	-	-	-	-	-	-	-	-	-	Translation	-
ENSBTAG00000019145	MOS	MOS proto-oncogene, serine/threonine kinase	14	23299177	-	-	-	-	-	-	Progesterone Mediated Oocyte Maturation	-	-	-	-	-	-	-	-	-	-	-	Regulation of Actin Cytoskeleton	-	-	-	-	-
ENSBTAG00000030319	GBGT1	globoside alpha-1,3-N-acetylgalactosaminyltransferase 1	11	103136831	-	-	-	-	-	-	-	-	-	-	-	-	-	-	-	-	-	-	-	-	-	-	-	-
ENSBTAG00000000893		odorant-binding protein 2b	11	103206270	-	-	-	-	-	-	-	-	-	-	-	-	-	-	-	-	-	-	-	-	-	-	-	-
ENSBTAG00000048091		beta-lactoglobulin-2-like	11	103231352	-	-	-	-	-	-	-	-	-	-	-	-	-	-	-	-	-	-	-	-	-	-	-	-
ENSBTAG00000017222	CTNND2	catenin delta 2	20	61624947	-	-	-	-	-	-	-	-	-	-	-	-	-	-	-	-	-	-	-	-	-	-	-	-
ENSBTAG00000019798	PIGR	polymeric immunoglobulin receptor	16	4712913	-	-	-	-	-	-	-	-	-	-	-	-	-	-	-	-	-	-	-	-	-	-	-	-
ENSBTAG00000004022	PLAG1	PLAG1 zinc finger	14	23330541	zf-C2H2	-	-	-	-	-	-	-	-	-	-	-	-	-	-	-	-	-	-	-	-	-	-	-
ENSBTAG00000014678	PAEP	progestagen-associated endometrial protein	11	103255824	-	-	-	-	-	-	-	-	-	-	-	-	-	-	-	-	-	-	-	-	-	-	-	-
ENSBTAG00000049910	CHCHD7	coiled-coil-helix-coiled-coil-helix domain containing 7	14	23376061	-	-	-	-	-	-	-	-	-	-	-	-	-	-	-	-	-	-	-	-	-	-	-	-
ENSBTAG00000007421	CDH5	cadherin 5	18	34122601	-	-	-	CDH5	-	-	-	-	-	-	-	-	-	-	-	-	-	-	-	-	-	-	-	-
ENSBTAG00000054153			14	23395823	-	-	-	-	-	-	-	-	-	-	-	-	-	-	-	-	-	-	-	-	-	-	-	-
ENSBTAG00000055255			10	42601306	-	-	-	-	-	-	-	-	-	-	-	-	-	-	-	-	-	-	-	-	-	-	-	-
ENSBTAG00000019799	FCAMR	Fc fragment of IgA and IgM receptor	16	4740835	-	-	-	-	-	-	-	-	-	-	-	-	-	-	-	-	-	-	-	-	-	-	-	-
ENSBTAG00000020249	GLT6D1	glycosyltransferase 6 domain containing 1	11	103271493	-	-	-	-	-	-	-	-	-	-	-	-	-	-	-	-	-	-	-	-	-	-	-	-
ENSBTAG00000018570	SDR16C5	short chain dehydrogenase/reductase family 16C member 5	14	23428404	-	-	-	-	-	-	-	-	-	-	-	-	-	-	-	-	-	-	-	-	-	-	-	-
ENSBTAG00000009762	BEAN1	brain expressed associated with NEDD4 1	18	34194553	-	-	-	-	-	-	-	-	-	-	-	-	-	-	-	-	-	-	-	-	-	-	-	-
ENSBTAG00000038972	LCN9	lipocalin 9	11	103281334	-	-	-	-	-	-	-	-	-	-	-	-	-	-	-	-	-	-	-	-	-	-	-	-
ENSBTAG00000052337	RPS29	ribosomal protein S29	10	42627501	-	-	-	-	-	-	-	-	-	-	-	-	-	-	-	-	-	-	-	-	-	-	Translation	-
ENSBTAG00000005152		thymidine kinase 2	18	34227970	-	-	-	-	-	-	-	-	-	-	-	-	-	-	-	-	-	-	-	-	-	-	-	-
ENSBTAG00000018143	C16H1orf116	chromosome 16 C1orf116 homolog	16	4833621	-	-	-	-	-	-	-	-	-	-	-	-	-	-	-	-	-	-	-	-	-	-	-	-
ENSBTAG00000004926	LRR1	leucine rich repeat protein 1	10	42644327	-	-	-	-	-	-	-	-	-	-	-	-	-	-	-	-	-	-	-	-	-	-	-	-
ENSBTAG00000025564	RPL36AL	ribosomal protein L36a like	10	42657516	-	-	-	-	-	-	-	-	-	-	-	-	-	-	-	-	-	-	-	-	-	-	Translation	-
ENSBTAG00000020273	YOD1	YOD1 deubiquitinase	16	4869646	-	-	-	-	-	-	-	-	-	-	-	-	-	-	-	-	-	-	-	-	-	-	-	-
ENSBTAG00000033891	MGAT2	alpha-1,6-mannosyl-glycoprotein 2-beta-N-acetylglucosaminyltransferase	10	42659741	-	-	-	-	-	-	-	-	-	-	-	-	-	-	-	-	-	-	-	-	-	-	-	-
ENSBTAG00000040321	SDR16C6	short chain dehydrogenase/reductase family 16C, member 6	14	23475942	-	-	-	-	-	-	-	-	-	-	-	-	-	-	-	-	-	-	-	-	-	-	-	-
ENSBTAG00000004930	DNAAF2	dynein axonemal assembly factor 2	10	42664104	-	-	-	-	-	-	-	-	-	-	-	-	-	-	-	-	-	-	-	-	-	-	-	-
ENSBTAG00000049507		uncharacterized LOC14974812	18	34237516	-	-	-	-	-	-	-	-	-	-	-	-	-	-	-	-	-	-	-	-	-	-	-	-
ENSBTAG00000004924	PENK	proenkephalin	14	23542370	-	-	-	PENK	-	-	-	-	-	-	-	-	-	-	-	-	-	-	-	-	-	-	-	-
ENSBTAG00000004931	POLE2	DNA polymerase epsilon 2, accessory subunit	10	42673879	-	-	-	-	-	-	-	-	-	-	-	-	-	-	-	-	-	-	-	-	-	-	-	-
ENSBTAG00000018975	KCNT1	potassium sodium-activated channel subfamily T member 1	11	103335988	-	-	-	KCNT1	-	-	-	-	-	-	-	-	-	-	-	-	-	-	-	-	-	-	-	-
ENSBTAG00000015637	BPNT2	3'(2'), 5'-bisphosphate nucleotidase 2	14	23867153	-	-	-	-	-	-	-	-	-	-	-	-	-	-	-	-	-	-	-	-	-	-	-	-
ENSBTAG00000031697	KLHDC1	kelch domain containing 1	10	42707567	-	-	-	-	-	-	-	-	-	-	-	-	-	-	-	-	-	-	-	-	-	-	-	-
ENSBTAG00000016175	SPNS3	sphingolipid transporter 3 (putative)	19	24936774	-	-	-	-	-	-	-	-	-	-	-	-	-	-	-	-	-	-	-	-	-	-	-	-
ENSBTAG00000002126	PFKFB2	6-phosphofructo-2-kinase/fructose-2,6-biphosphatase 2	16	4873072	-	-	-	-	-	-	-	-	-	-	-	-	-	-	-	-	-	-	-	-	-	-	-	-
ENSBTAG00000007429	SPNS2	sphingolipid transporter 2	19	24986777	-	-	-	SPNS2	-	-	-	-	-	-	-	-	-	-	-	-	-	-	-	-	-	-	-	-
ENSBTAG00000004933	KLHDC2	kelch domain containing 2	10	42749128	-	-	-	-	-	-	-	-	-	-	-	-	-	-	-	-	-	-	-	-	-	-	-	-
ENSBTAG00000007430	MYBBP1A	MYB binding protein 1a	19	25024913	-	Transcription_Cofactors	-	-	-	-	-	-	-	-	-	-	-	-	-	-	-	-	-	-	-	Transcription DNA Templated	-	-
ENSBTAG00000021855	ANO3	anoctamin 3	15	56896688	-	-	-	ANO3	-	-	-	-	-	-	-	-	-	-	-	-	-	-	-	-	-	-	-	-
ENSBTAG00000007436	GGT6	gamma-glutamyltransferase 6	19	25040641	-	-	-	-	-	-	-	-	-	-	-	-	-	-	-	-	-	-	-	-	-	-	-	-
ENSBTAG00000017714	C4BPB	complement component 4 binding protein beta	16	4913856	-	-	-	-	-	-	-	-	-	-	-	-	-	-	-	-	-	-	-	-	-	-	-	-
ENSBTAG00000007437	TEKT1	tektin 1	19	25055643	-	-	-	-	-	-	-	-	-	-	-	-	-	-	-	-	-	-	-	-	-	-	-	-
ENSBTAG00000009876	C4BPA	complement component 4 binding protein alpha	16	4932453	-	-	-	-	-	-	-	-	-	-	-	-	-	-	-	-	-	-	-	-	-	-	-	-
ENSBTAG00000006008	CAMSAP1	calmodulin regulated spectrin associated protein 1	11	103394881	-	-	-	-	-	-	-	-	-	-	-	-	-	-	-	-	-	-	-	-	-	-	-	-
ENSBTAG00000020605	SMTNL2	smoothelin like 2	19	25091088	-	-	-	-	-	-	-	-	-	-	-	-	-	-	-	-	-	-	-	-	-	-	-	-
ENSBTAG00000027126	MUC15	mucin 15, cell surface associated	15	57270887	-	-	-	-	-	-	-	-	-	-	-	-	-	-	-	-	-	-	-	-	-	-	-	-
ENSBTAG00000018345	FBXO39	F-box protein 39	19	25139357	-	-	-	-	-	-	-	-	-	-	-	-	-	-	-	-	-	-	-	-	-	-	-	-
ENSBTAG00000039851	UBAC1	UBA domain containing 1	11	103462731	-	-	-	-	-	-	-	-	-	-	-	-	-	-	-	-	-	-	-	-	-	-	-	-
ENSBTAG00000004934	NEMF	nuclear export mediator factor	10	42750285	-	-	-	-	-	-	-	-	-	-	-	-	-	-	-	-	-	-	-	-	-	-	-	-
ENSBTAG00000011343	XAF1	XIAP associated factor 1	19	25148636	-	-	-	-	-	-	-	-	-	-	-	-	-	-	-	-	-	-	-	-	-	-	-	-
ENSBTAG00000054751			16	5004975	-	-	-	-	-	-	-	-	-	-	-	-	-	-	-	-	-	-	-	-	-	-	-	-
ENSBTAG00000053066			16	5030045	-	-	-	-	-	-	-	-	-	-	-	-	-	-	-	-	-	-	-	-	-	-	-	-
ENSBTAG00000004680	SLC13A5	solute carrier family 13 member 5	19	25181428	-	-	-	-	-	-	-	-	-	-	-	-	-	-	-	-	-	-	-	-	-	-	-	-
ENSBTAG00000039196		C4b-binding protein alpha-like	16	5087364	-	-	-	-	-	-	-	-	-	-	-	-	-	-	-	-	-	-	-	-	-	-	-	-
ENSBTAG00000051989	C17orf100	chromosome 19 C17orf1 homolog	19	25228423	-	-	-	-	-	-	-	-	-	-	-	-	-	-	-	-	-	-	-	-	-	-	-	-
ENSBTAG00000047621			16	5146970	-	-	-	-	-	-	-	-	-	-	-	-	-	-	-	-	-	-	-	-	-	-	-	-
ENSBTAG00000054943	MED31	mediator complex subunit 31	19	25228815	-	-	-	-	-	-	-	-	-	-	-	-	-	-	-	-	-	-	-	-	-	Transcription DNA Templated	-	-
ENSBTAG00000021858	SLC5A12	solute carrier family 5 member 12	15	57364699	-	-	-	-	-	-	-	-	-	-	-	-	-	-	-	-	-	-	-	-	-	-	-	-
ENSBTAG00000054776	TXNDC17	thioredoxin domain containing 17	19	25236222	-	-	-	TXNDC17	-	-	-	-	-	-	-	-	-	-	-	-	-	-	-	-	-	-	-	-
ENSBTAG00000015593	KIAA0753	KIAA753	19	25244080	-	-	-	-	-	-	-	-	-	-	-	-	-	-	-	-	-	-	-	-	-	-	-	-
ENSBTAG00000002982	PITPNM3	PITPNM family member 3	19	25321703	-	-	-	PITPNM3	-	-	-	-	-	-	-	-	-	-	-	-	-	-	-	-	-	-	-	-
ENSBTAG00000045980	ARF6	ADP ribosylation factor 6	10	42858869	-	-	-	ARF6	-	-	-	-	-	-	-	-	-	-	-	-	-	-	-	-	-	-	-	-
ENSBTAG00000006676	FIBIN	fin bud initiation factor homolog	15	57703872	-	-	-	-	-	-	-	-	-	-	-	-	-	-	-	-	-	-	-	-	-	-	-	-
ENSBTAG00000000309	PTPRT	protein tyrosine phosphatase receptor type T	13	70704649	-	-	-	-	-	-	-	-	-	-	-	-	-	-	-	-	-	-	-	-	-	-	-	-
ENSBTAG00000005547	VCPKMT	valosin containing protein lysine methyltransferase	10	43046520	-	-	-	-	-	-	-	-	-	-	-	-	-	-	-	-	-	-	-	-	-	-	-	-
ENSBTAG00000005550	SOS2	SOS Ras/Rho guanine nucleotide exchange factor 2	10	43053808	-	-	-	-	GnRH Signalling	Estrogen Signalling	-	-	-	-	-	-	-	-	-	MAPK Signalling	PI3K-AKT Signalling	Focal Adhesion	Regulation of Actin Cytoskeleton	-	-	-	-	-
ENSBTAG00000050564			13	72393082	-	-	-	-	-	-	-	-	-	-	-	-	-	-	-	-	-	-	-	-	-	-	-	-
ENSBTAG00000016741	TOX2	TOX high mobility group box family member 2	13	72414396	HMG	-	-	-	-	-	-	-	-	-	-	-	-	-	-	-	-	-	-	-	-	-	-	-
ENSBTAG00000052404			13	72628764	-	-	-	-	-	-	-	-	-	-	-	-	-	-	-	-	-	-	-	-	-	-	-	-
ENSBTAG00000052443			13	72653837	-	-	-	-	-	-	-	-	-	-	-	-	-	-	-	-	-	-	-	-	-	-	-	-
ENSBTAG00000016873	OSER1	oxidative stress responsive serine rich 1	13	72669119	-	-	-	-	-	-	-	-	-	-	-	-	-	-	-	-	-	-	-	-	-	-	-	-
ENSBTAG00000053638			13	72682894	-	-	-	-	-	-	-	-	-	-	-	-	-	-	-	-	-	-	-	-	-	-	-	-
ENSBTAG00000002593	GDAP1L1	ganglioside induced differentiation associated protein 1 like 1	13	72715528	-	-	-	GDAP1L1	-	-	-	-	-	-	-	-	-	-	-	-	-	-	-	-	-	-	-	-
ENSBTAG00000020030	FITM2	fat storage inducing transmembrane protein 2	13	72746423	-	-	-	-	-	-	-	-	-	-	-	-	-	-	-	-	-	-	-	-	-	-	-	-
ENSBTAG00000019146	OSBP2	oxysterol binding protein 2	17	69639538	-	-	-	-	-	-	-	-	-	-	-	-	-	-	-	-	-	-	-	-	-	-	-	-
ENSBTAG00000013220	R3HDML	R3H domain containing like	13	72771226	-	-	-	-	-	-	-	-	-	-	-	-	-	-	-	-	-	-	-	-	-	-	-	-
ENSBTAG00000048846			12	40073551	-	-	-	-	-	-	-	-	-	-	-	-	-	-	-	-	-	-	-	-	-	-	-	-
ENSBTAG00000012116	HNF4A	hepatocyte nuclear factor 4 alpha	13	72825552	RXR-like	-	-	-	-	-	-	-	-	-	-	-	-	-	-	-	-	-	-	-	-	Transcription DNA Templated	-	-
ENSBTAG00000049259			17	69801907	-	-	-	-	-	-	-	-	-	-	-	-	-	-	-	-	-	-	-	-	-	-	-	-
ENSBTAG00000009963	MORC2	MORC family CW-type zinc finger 2	17	69819467	-	-	-	-	-	-	-	-	-	-	-	-	-	-	-	-	-	-	-	-	-	-	-	-
ENSBTAG00000019340	PCDH9	protocadherin 9	12	40575909	-	-	-	-	-	-	-	-	-	-	-	-	-	-	-	-	-	-	-	-	-	-	-	-
ENSBTAG00000003100	SMTN	smoothelin	17	69938495	-	-	-	-	-	-	-	-	-	-	-	-	-	-	-	-	-	-	-	-	-	-	-	-
ENSBTAG00000010103	TRIM9	tripartite motif containing 9	10	43826973	-	-	-	-	-	-	-	-	-	-	-	-	-	-	-	-	-	-	-	-	-	-	-	-
ENSBTAG00000055010			17	69940258	-	-	-	-	-	-	-	-	-	-	-	-	-	-	-	-	-	-	-	-	-	-	-	-
ENSBTAG00000031279	SELENOM	selenoprotein M	17	69961734	-	-	-	SELENOM	-	-	-	-	-	-	-	-	-	-	-	-	-	-	-	-	-	-	-	-
ENSBTAG00000017023	INPP5J	inositol polyphosphate-5-phosphatase J	17	69972392	-	-	-	-	-	-	-	-	-	-	-	-	-	-	-	-	-	-	-	-	-	-	-	-
ENSBTAG00000011962	PLA2G3	phospholipase A2 group III	17	69982739	-	-	-	PLA2G3	-	-	-	-	-	-	-	-	-	-	-	-	-	-	-	-	-	-	-	-
ENSBTAG00000000809	IRX1	iroquois homeobox 1	20	69312348	Homeobox	-	-	-	-	-	-	-	-	-	-	-	-	-	-	-	-	-	-	-	-	-	-	-
ENSBTAG00000016729	KCNT2	potassium sodium-activated channel subfamily T member 2	16	6388192	-	-	-	-	-	-	-	-	-	-	-	-	-	-	-	-	-	-	-	-	-	-	-	-
ENSBTAG00000011225	TMX1	thioredoxin related transmembrane protein 1	10	44057645	-	-	-	-	-	-	-	-	-	-	-	-	-	-	-	-	-	-	-	-	-	-	-	-
ENSBTAG00000002828	RNF185	ring finger protein 185	17	70019989	-	-	-	-	-	-	-	-	-	-	-	-	-	-	-	-	-	-	-	-	-	-	-	-
ENSBTAG00000010662	LIMK2	LIM domain kinase 2	17	70033759	-	-	-	LIMK2	-	-	-	-	-	-	-	-	-	Axon Guidance	-	-	-	-	Regulation of Actin Cytoskeleton	-	-	-	-	Spermatogenesis
ENSBTAG00000010667	PIK3IP1	phosphoinositide-3-kinase interacting protein 1	17	70094432	-	-	-	-	-	-	-	-	-	-	-	-	-	-	-	-	-	-	-	-	-	-	-	-
ENSBTAG00000005478	PATZ1	POZ/BTB and AT hook containing zinc finger 1	17	70125940	ZBTB	-	-	PATZ1	-	-	-	-	-	-	-	-	-	-	-	-	-	-	-	-	-	-	-	Spermatogenesis
ENSBTAG00000031707	FRMD6	FERM domain containing 6	10	44297021	-	-	-	-	-	-	-	-	-	-	-	-	-	-	-	-	-	-	-	-	-	-	-	-
ENSBTAG00000008990	DRG1	developmentally regulated GTP binding protein 1	17	70169984	-	-	-	-	-	-	-	-	-	-	-	-	-	-	-	-	-	-	-	-	-	-	-	-
ENSBTAG00000008991	EIF4ENIF1	eukaryotic translation initiation factor 4E nuclear import factor 1	17	70189737	-	-	-	-	-	-	-	-	-	-	-	-	-	-	-	-	-	-	-	-	-	-	-	-
ENSBTAG00000003043	GNG2	G protein subunit gamma 2	10	44659979	-	-	-	-	-	-	-	-	Glutamatergic Synapse	GABAergic Synapse	-	-	Cholinergic Synapse	-	-	-	PI3K-AKT Signalling	-	-	-	-	-	-	-
ENSBTAG00000008996	SFI1	SFI1 centrin binding protein	17	70236410	-	-	-	-	-	-	-	-	-	-	-	-	-	-	-	-	-	-	-	-	-	-	-	-
ENSBTAG00000014862			16	10453902	HMG	-	-	-	-	-	-	-	-	-	-	-	-	-	-	-	-	-	-	-	-	-	-	-
ENSBTAG00000021944	RTRAF	RNA transcription, translation and transport factor	10	44831891	-	-	-	RTRAF	-	-	-	-	-	-	-	-	-	-	-	-	-	-	-	-	-	-	-	-
ENSBTAG00000021945	NID2	nidogen 2	10	44846568	-	-	-	NID2	-	-	-	-	-	-	-	-	-	-	-	-	-	-	-	-	-	-	-	-
ENSBTAG00000001423			10	45121371	-	-	-	-	-	-	-	-	-	-	-	-	-	-	-	-	-	-	-	-	-	-	-	-
ENSBTAG00000006703	PTGDR	prostaglandin D2 receptor	10	45157991	-	-	-	-	-	-	-	-	-	-	-	-	-	-	-	-	-	-	-	-	-	-	-	-
ENSBTAG00000008411	PLEKHO2	pleckstrin homology domain containing O2	10	45233901	-	-	-	-	-	-	-	-	-	-	-	-	-	-	-	-	-	-	-	-	-	-	-	-
ENSBTAG00000007638	PIF1	PIF1 5'-to-3' DNA helicase	10	45270353	-	-	-	-	-	-	-	-	-	-	-	-	-	-	-	-	-	-	-	-	-	-	-	-
ENSBTAG00000011037	RBPMS2	RNA binding protein, mRNA processing factor 2	10	45313259	-	-	-	-	-	-	-	-	-	-	-	-	-	-	-	-	-	-	-	-	-	-	-	-
ENSBTAG00000015806	OAZ2	ornithine decarboxylase antizyme 2	10	45366522	-	-	-	-	-	-	-	-	-	-	-	-	-	-	-	-	-	-	-	-	-	-	-	-
ENSBTAG00000015808	ZNF609	zinc finger protein 69	10	45385273	-	-	-	-	-	-	-	-	-	-	-	-	-	-	-	-	-	-	-	-	-	-	-	-
ENSBTAG00000049346		carcinoembryonic antigen-related cell adhesion molecule 4	18	51415857	-	-	-	-	-	-	-	-	-	-	-	-	-	-	-	-	-	-	-	-	-	-	-	-
ENSBTAG00000006712	ECPAS	Ecm29 proteasome adaptor and scaffold	8	100805164	-	-	-	-	-	-	-	-	-	-	-	-	-	-	-	-	-	-	-	-	-	-	-	-
ENSBTAG00000052343			18	51464620	-	-	-	-	-	-	-	-	-	-	-	-	-	-	-	-	-	-	-	-	-	-	-	-
ENSBTAG00000054156			18	51477290	-	-	-	-	-	-	-	-	-	-	-	-	-	-	-	-	-	-	-	-	-	-	-	-
ENSBTAG00000018652	CXCL17	C-X-C motif chemokine ligand 17	18	51500305	-	-	-	-	-	-	-	-	-	-	-	-	-	-	-	-	-	-	-	-	-	-	-	-
ENSBTAG00000002976	CD177	CD177 molecule	18	51546288	-	-	-	-	-	-	-	-	-	-	-	-	-	-	-	-	-	-	-	-	-	-	-	-
ENSBTAG00000016777	TEX101	testis expressed 11	18	51566522	-	-	-	-	-	-	-	-	-	-	-	-	-	-	-	-	-	-	-	-	-	-	-	-
ENSBTAG00000003886	BSP3	binder of sperm 3	18	51586356	-	-	-	-	-	-	-	-	-	-	-	-	-	-	-	-	-	-	-	-	-	-	-	-
ENSBTAG00000018882	BSP5	binder of sperm 5	18	51595902	-	-	-	-	-	-	-	-	-	-	-	-	-	-	-	-	-	-	-	-	-	-	-	-
ENSBTAG00000049614		seminal plasma protein A3	18	51610806	-	-	-	-	-	-	-	-	-	-	-	-	-	-	-	-	-	-	-	-	-	-	-	-
ENSBTAG00000023434	BSP1	binder of sperm 1	18	51618421	-	-	-	-	-	-	-	-	-	-	-	-	-	-	-	-	-	-	-	-	-	-	-	-
ENSBTAG00000018077	LYPD3	LY6/PLAUR domain containing 3	18	51674245	-	-	-	-	-	-	-	-	-	-	-	-	-	-	-	-	-	-	-	-	-	-	-	-
ENSBTAG00000012390	ZNF483	zinc finger protein 483	8	100933078	zf-C2H2	-	-	-	-	-	-	-	-	-	-	-	-	-	-	-	-	-	-	-	-	Transcription DNA Templated	-	-
ENSBTAG00000005760	TBC1D4	TBC1 domain family member 4	12	50330163	-	-	-	-	-	-	-	-	-	-	-	-	-	-	-	-	-	-	-	-	-	-	-	-
ENSBTAG00000054578	COMMD6	COMM domain containing 6	12	50570868	-	-	-	-	-	-	-	-	-	-	-	-	-	-	-	-	-	-	-	-	-	-	-	-
ENSBTAG00000004377	PHLDB3	pleckstrin homology like domain family B member 3	18	51684205	-	-	-	-	-	-	-	-	-	-	-	-	-	-	-	-	-	-	-	-	-	-	-	-
ENSBTAG00000004379	ETHE1	ETHE1 persulfide dioxygenase	18	51712248	-	-	-	ETHE1	-	-	-	-	-	-	-	-	-	-	-	-	-	-	-	-	-	-	-	-
ENSBTAG00000030939	ZNF575	zinc finger protein 575	18	51736504	zf-C2H2	-	-	-	-	-	-	-	-	-	-	-	-	-	-	-	-	-	-	-	-	-	-	-
ENSBTAG00000016268	XRCC1	X-ray repair cross complementing 1	18	51744820	-	-	-	-	-	-	-	-	-	-	-	-	-	-	-	-	-	-	-	-	-	-	-	-
ENSBTAG00000008024	UCHL3	ubiquitin C-terminal hydrolase L3	12	50598782	-	-	-	UCHL3	-	-	-	-	-	-	-	-	-	-	-	-	-	-	-	-	-	-	-	-
ENSBTAG00000001260	PINLYP	phospholipase A2 inhibitor and LY6/PLAUR domain containing	18	51784174	-	-	-	-	-	-	-	-	-	-	-	-	-	-	-	-	-	-	-	-	-	-	-	-
ENSBTAG00000052396			18	51803833	-	-	-	-	-	-	-	-	-	-	-	-	-	-	-	-	-	-	-	-	-	-	-	-
ENSBTAG00000052481	IRGQ	immunity related GTPase Q	18	51811803	-	-	-	-	-	-	-	-	-	-	-	-	-	-	-	-	-	-	-	-	-	-	-	-
ENSBTAG00000030933	ZNF576	zinc finger protein 576	18	51819508	zf-C2H2	-	-	-	-	-	-	-	-	-	-	-	-	-	-	-	-	-	-	-	-	-	-	-
ENSBTAG00000012796	ZNF428	zinc finger protein 428	18	51829180	-	-	-	-	-	-	-	-	-	-	-	-	-	-	-	-	-	-	-	-	-	-	-	-
ENSBTAG00000049726	SRRM5	serine/arginine repetitive matrix 5	18	51832657	-	-	-	-	-	-	-	-	-	-	-	-	-	-	-	-	-	-	-	-	-	-	-	-
ENSBTAG00000015984	CADM4	cell adhesion molecule 4	18	51841341	-	-	-	CADM4	-	-	-	-	-	-	-	-	-	-	-	-	-	-	-	-	-	-	-	-
ENSBTAG00000053568	ZNF70	zinc finger protein 7	17	71211568	-	-	-	-	-	-	-	-	-	-	-	-	-	-	-	-	-	-	-	-	-	-	-	-
ENSBTAG00000051134	VPREB3	V-set pre-B cell surrogate light chain 3	17	71220220	-	-	-	-	-	-	-	-	-	-	-	-	-	-	-	-	-	-	-	-	-	-	-	-
ENSBTAG00000022030	C17H22orf15	chromosome 17 C22orf15 homolog	17	71223953	-	-	-	-	-	-	-	-	-	-	-	-	-	-	-	-	-	-	-	-	-	-	-	-
ENSBTAG00000013125	PLAUR	plasminogen activator, urokinase receptor	18	51865091	-	-	-	PLAUR	-	-	-	-	-	-	-	-	-	-	-	-	-	-	-	-	-	-	-	-
ENSBTAG00000022032	CHCHD10	coiled-coil-helix-coiled-coil-helix domain containing 1	17	71226030	-	-	-	CHCHD10	-	-	-	-	-	-	-	-	-	-	-	-	-	-	-	-	-	-	-	-
ENSBTAG00000010693	LMO7	LIM domain 7	12	50677082	-	-	-	LMO7	-	-	-	-	-	-	-	-	-	-	-	-	-	-	-	-	-	-	-	-
ENSBTAG00000023439			18	51910502	-	-	-	-	-	-	-	-	-	-	-	-	-	-	-	-	-	-	-	-	-	-	-	-
ENSBTAG00000013766	IRGC	immunity related GTPase cinema	18	51923715	-	-	-	-	-	-	-	-	-	-	-	-	-	-	-	-	-	-	-	-	-	-	-	-
ENSBTAG00000006108	MMP11	matrix metallopeptidase 11	17	71231375	-	-	-	-	-	-	-	-	-	-	-	-	-	-	-	-	-	-	-	-	-	-	-	-
ENSBTAG00000030922			18	51930901	-	-	-	-	-	-	-	-	-	-	-	-	-	-	-	-	-	-	-	-	-	-	-	-
ENSBTAG00000009988	SMARCB1	SWI/SNF related, matrix associated, actin dependent regulator of chromatin, subfamily b, member 1	17	71241945	-	-	Chromatin_Remodeling_Factors	-	-	-	-	-	-	-	-	-	-	-	-	-	-	-	-	-	-	Transcription DNA Templated	-	-
ENSBTAG00000011815	SMG9	SMG9 nonsense mediated mRNA decay factor	18	51935729	-	-	-	-	-	-	-	-	-	-	-	-	-	-	-	-	-	-	-	-	-	-	-	-
ENSBTAG00000022028	DERL3	derlin 3	17	71260779	-	-	-	-	-	-	-	-	-	-	-	-	-	-	-	-	-	-	-	-	-	-	-	-
ENSBTAG00000018647	SLC2A11	solute carrier family 2 member 11	17	71270478	-	-	-	-	-	-	-	-	-	-	-	-	-	-	-	-	-	-	-	-	-	-	-	-
ENSBTAG00000053677	HERC1	HECT and RLD domain containing E3 ubiquitin protein ligase family member 1	10	46185094	-	-	-	HERC1	-	-	-	-	-	-	-	-	-	-	-	-	-	-	-	-	-	-	-	-
ENSBTAG00000002412	CYB5B	cytochrome b5 type B	18	36548065	-	-	-	CYB5B	-	-	-	-	-	-	-	-	-	-	-	-	-	-	-	-	-	-	-	-
ENSBTAG00000007375	MIF	macrophage migration inhibitory factor	17	71292117	-	-	-	MIF	-	-	-	-	-	-	-	-	-	-	-	-	-	-	-	-	-	-	-	-
ENSBTAG00000052707			10	46308841	-	-	-	-	-	-	-	-	-	-	-	-	-	-	-	-	-	-	-	-	-	-	-	-
ENSBTAG00000051076			10	46323963	-	-	-	-	-	-	-	-	-	-	-	-	-	-	-	-	-	-	-	-	-	-	-	-
ENSBTAG00000054388			10	46356404	-	-	-	-	-	-	-	-	-	-	-	-	-	-	-	-	-	-	-	-	-	-	-	-
ENSBTAG00000050908			10	46370706	-	-	-	-	-	-	-	-	-	-	-	-	-	-	-	-	-	-	-	-	-	-	-	-
ENSBTAG00000019474			10	46372672	-	-	-	-	-	-	-	-	-	-	-	-	-	-	-	-	-	-	-	-	-	-	-	-
ENSBTAG00000052086			18	36660384	-	-	-	-	-	-	-	-	-	-	-	-	-	-	-	-	-	-	-	-	-	-	-	-
ENSBTAG00000013412	NFAT5	nuclear factor of activated T cells 5	18	36732492	RHD	-	-	-	-	-	-	-	-	-	-	-	-	-	-	-	-	-	-	-	-	-	-	-
ENSBTAG00000032878			12	51012743	-	-	-	-	-	-	-	-	-	-	-	-	-	-	-	-	-	-	-	-	-	-	-	-
ENSBTAG00000053662			17	71308119	-	-	-	-	-	-	-	-	-	-	-	-	-	-	-	-	-	-	-	-	-	-	-	-
ENSBTAG00000020632	NQO1	NAD(P)H quinone dehydrogenase 1	18	36784720	-	-	-	-	-	-	-	-	-	-	-	-	-	-	-	-	-	-	-	-	-	-	-	-
ENSBTAG00000008807	FBXL22	F-box and leucine rich repeat protein 22	10	46401956	-	-	-	-	-	-	-	-	-	-	-	-	-	-	-	-	-	-	-	-	-	-	-	-
ENSBTAG00000000170	GSTT4	glutathione S-transferase, theta 4	17	71311471	-	-	-	-	-	-	-	-	-	-	-	-	-	-	-	-	-	-	-	-	-	-	-	-
ENSBTAG00000020633	NOB1	NIN1 (RPN12) binding protein 1 homolog	18	36812455	-	-	-	-	-	-	-	-	-	-	-	-	-	-	-	-	-	-	-	-	-	-	-	-
ENSBTAG00000040298	GSTT1	glutathione S-transferase theta 1	17	71318878	-	-	-	-	-	-	-	-	-	-	-	-	-	-	-	-	-	-	-	-	-	-	-	-
ENSBTAG00000001414	KCTD12	potassium channel tetramerization domain containing 12	12	52003904	-	-	-	KCTD12	-	-	-	-	-	-	-	-	-	-	-	-	-	-	-	-	-	-	-	-
ENSBTAG00000054283			12	52040856	-	-	-	-	-	-	-	-	-	-	-	-	-	-	-	-	-	-	-	-	-	-	-	-
ENSBTAG00000008259	ACOD1	aconitate decarboxylase 1	12	52068462	-	-	-	-	-	-	-	-	-	-	-	-	-	-	-	-	-	-	-	-	-	-	-	-
ENSBTAG00000008805	USP3	ubiquitin specific peptidase 3	10	46413154	-	-	-	-	-	-	-	-	-	-	-	-	-	-	-	-	-	-	-	-	-	-	-	-
ENSBTAG00000008587	GSTT2	glutathione S-transferase theta 2	17	71328580	-	-	-	-	-	-	-	-	-	-	-	-	-	-	-	-	-	-	-	-	-	-	-	-
ENSBTAG00000018846	CLN5	CLN5 intracellular trafficking protein	12	52105328	-	-	-	CLN5	-	-	-	-	-	-	-	-	-	-	-	-	-	-	-	-	-	-	-	-
ENSBTAG00000022027	DDT	D-dopachrome tautomerase	17	71335068	-	-	-	DDT	-	-	-	-	-	-	-	-	-	-	-	-	-	-	-	-	-	-	-	-
ENSBTAG00000018848	FBXL3	F-box and leucine rich repeat protein 3	12	52117531	-	-	-	-	-	-	-	-	-	-	-	-	-	-	-	-	-	-	-	-	-	-	-	-
ENSBTAG00000024708	CABIN1	calcineurin binding protein 1	17	71345570	-	-	-	-	-	-	-	-	-	-	-	-	-	-	-	-	-	-	-	-	-	-	-	-
ENSBTAG00000016259	KIAA1958	KIAA1958	8	101814684	-	-	-	KIAA1958	-	-	-	-	-	-	-	-	-	-	-	-	-	-	-	-	-	-	-	-
ENSBTAG00000006730	SUSD2	sushi domain containing 2	17	71426379	-	-	-	-	-	-	-	-	-	-	-	-	-	-	-	-	-	-	-	-	-	-	-	-
ENSBTAG00000019390	CA12	carbonic anhydrase 12	10	46649404	-	-	-	CA12	-	-	-	-	-	-	-	-	-	-	-	-	-	-	-	-	-	-	-	-
ENSBTAG00000006608	GGT5	gamma-glutamyltransferase 5	17	71443740	-	-	-	-	-	-	-	-	-	-	-	-	-	-	-	-	-	-	-	-	-	-	-	-
ENSBTAG00000046900	GGT1	gamma-glutamyltransferase 1	17	71455671	-	-	-	-	-	-	-	-	-	-	-	-	-	-	-	-	-	-	-	-	-	-	-	Spermatogenesis
ENSBTAG00000019275	INIP	INTS3 and NABP interacting protein	8	101964109	-	-	-	-	-	-	-	-	-	-	-	-	-	-	-	-	-	-	-	-	-	-	-	-
ENSBTAG00000010641	APH1B	aph-1 homolog B, gamma-secretase subunit	10	46654444	-	-	-	-	-	-	-	-	-	-	-	-	-	-	-	-	-	-	-	-	-	-	-	-
ENSBTAG00000044070	SNX30	sorting nexin family member 3	8	102004576	-	-	-	-	-	-	-	-	-	-	-	-	-	-	-	-	-	-	-	-	-	-	-	-
ENSBTAG00000021262	SNRPD3	small nuclear ribonucleoprotein D3 polypeptide	17	71496420	-	-	-	SNRPD3	-	-	-	-	-	-	-	-	-	-	-	-	-	-	-	-	-	-	-	-
ENSBTAG00000013670	SLC46A2	solute carrier family 46 member 2	8	102117909	-	-	-	-	-	-	-	-	-	-	-	-	-	-	-	-	-	-	-	-	-	-	-	-
ENSBTAG00000018481		major allergen Equ c 1	8	102202002	-	-	-	-	-	-	-	-	-	-	-	-	-	-	-	-	-	-	-	-	-	-	-	-
ENSBTAG00000011146	RAB8B	RAB8B, member RAS oncogene family	10	46780500	-	-	-	-	-	-	-	-	-	-	-	-	-	-	-	-	-	-	-	-	-	-	-	-
ENSBTAG00000012898	RPS27L	ribosomal protein S27 like	10	46889250	-	-	-	RPS27L	-	-	-	-	-	-	-	-	-	-	-	-	-	-	-	-	-	-	Translation	-
ENSBTAG00000022022	GUCD1	guanylyl cyclase domain containing 1	17	71503858	-	-	-	-	-	-	-	-	-	-	-	-	-	-	-	-	-	-	-	-	-	-	-	-
ENSBTAG00000017373	LACTB	lactamase beta	10	46905306	-	-	-	-	-	-	-	-	-	-	-	-	-	-	-	-	-	-	-	-	-	-	-	-
ENSBTAG00000018851	MYCBP2	MYC binding protein 2	12	52149494	-	-	-	-	-	-	-	-	-	-	-	-	-	-	-	-	-	-	-	-	-	-	-	-
ENSBTAG00000018421	WWP2	WW domain containing E3 ubiquitin protein ligase 2	18	36825623	-	-	-	-	-	-	-	-	-	-	-	-	-	-	-	-	-	-	-	-	-	-	-	-
ENSBTAG00000001325	UPB1	beta-ureidopropionase 1	17	71518122	-	-	-	-	-	-	-	-	-	-	-	-	-	-	-	-	-	-	-	-	-	-	-	-
ENSBTAG00000005373	TPM1	tropomyosin 1	10	46993261	-	-	-	TPM1	-	-	-	-	-	-	-	-	-	-	-	-	-	-	-	-	-	-	-	-
ENSBTAG00000047990		major allergen Equ c 1-like	8	102232455	-	-	-	-	-	-	-	-	-	-	-	-	-	-	-	-	-	-	-	-	-	-	-	-
ENSBTAG00000045868	ZFP37	ZFP37 zinc finger protein	8	102289696	zf-C2H2	-	-	-	-	-	-	-	-	-	-	-	-	-	-	-	-	-	-	-	-	-	-	-
ENSBTAG00000016944	ADORA2A	adenosine A2a receptor	17	71592531	-	-	-	-	-	-	-	-	-	-	Calcium Signalling	cAMP Signalling	-	-	-	-	-	-	-	-	-	-	-	-
ENSBTAG00000021656	SPECC1L	sperm antigen with calponin homology and coiled-coil domains 1 like	17	71612407	-	-	-	-	-	-	-	-	-	-	-	-	-	-	-	-	-	-	-	-	-	-	-	-
ENSBTAG00000018425	PSMD7	proteasome 26S subunit, non-ATPase 7	18	36981270	-	-	-	PSMD7	-	-	-	-	-	-	-	-	-	-	-	-	-	-	-	-	-	-	-	-
ENSBTAG00000040590			10	47008040	-	-	-	-	-	-	-	-	-	-	-	-	-	-	-	-	-	-	-	-	-	-	-	-
ENSBTAG00000020566	BCR	BCR activator of RhoGEF and GTPase	17	71710952	-	-	-	BCR	-	-	-	-	-	-	-	-	-	-	-	-	-	-	-	-	-	-	-	-
ENSBTAG00000001574	GPATCH2	G-patch domain containing 2	16	20931434	-	-	-	-	-	-	-	-	-	-	-	-	-	-	-	-	-	-	-	-	-	-	-	-
ENSBTAG00000000873	SLC13A3	solute carrier family 13 member 3	13	75255202	-	-	-	SLC13A3	-	-	-	-	-	-	-	-	-	-	-	-	-	-	-	-	-	-	-	-
ENSBTAG00000013266	PMFBP1	polyamine modulated factor 1 binding protein 1	18	38964401	-	-	-	-	-	-	-	-	-	-	-	-	-	-	-	-	-	-	-	-	-	-	-	-
ENSBTAG00000013265	DHX38	DEAH-box helicase 38	18	39009906	-	-	-	-	-	-	-	-	-	-	-	-	-	-	-	-	-	-	-	-	-	-	-	-
ENSBTAG00000027326	TP53RK	TP53 regulating kinase	13	75358504	-	-	-	-	-	-	-	-	-	-	-	-	-	-	-	-	-	-	-	-	-	-	-	-
ENSBTAG00000006353	TXNL4B	thioredoxin like 4B	18	39027225	-	-	-	-	-	-	-	-	-	-	-	-	-	-	-	-	-	-	-	-	-	-	-	-
ENSBTAG00000002942	SLC2A10	solute carrier family 2 member 1	13	75368025	-	-	-	-	-	-	-	-	-	-	-	-	-	-	-	-	-	-	-	-	-	-	-	-
ENSBTAG00000006354	HP	haptoglobin	18	39037402	-	-	-	-	-	-	-	-	-	-	-	-	-	-	-	-	-	-	-	-	-	-	-	-
ENSBTAG00000019887	DHODH	dihydroorotate dehydrogenase (quinone)	18	39068957	-	-	-	-	-	-	-	-	-	-	-	-	-	-	-	-	-	-	-	-	-	-	-	-
ENSBTAG00000013336	EYA2	EYA transcriptional coactivator and phosphatase 2	13	75584898	-	Transcription_Cofactors	-	EYA2	-	-	-	-	-	-	-	-	-	-	-	-	-	-	-	-	-	Transcription DNA Templated	-	-
ENSBTAG00000019884	PKD1L3	polycystin 1 like 3, transient receptor potential channel interacting	18	39085074	-	-	-	-	-	-	-	-	-	-	-	-	-	-	-	-	-	-	-	-	-	-	-	-
ENSBTAG00000013114	ZMYND8	zinc finger MYND-type containing 8	13	75774888	-	-	Chromatin_Remodeling_Factors	-	-	-	-	-	-	-	-	-	-	-	-	-	-	-	-	-	-	-	-	-
ENSBTAG00000015609	PREX1	phosphatidylinositol-3,4,5-trisphosphate dependent Rac exchange factor 1	13	76841312	-	-	-	PREX1	-	-	-	-	-	-	-	-	-	-	-	-	-	-	-	-	-	-	-	-
ENSBTAG00000014423	RPL22	ribosomal protein L22	16	47144460	-	-	-	RPL22	-	-	-	-	-	-	-	-	-	-	-	-	-	-	-	-	-	-	-	-
ENSBTAG00000040477	CHD5	chromodomain helicase DNA binding protein 5	16	47167118	-	-	-	-	-	-	-	-	-	-	-	-	-	-	-	-	-	-	-	-	-	-	-	-
ENSBTAG00000007120	ARFGEF2	ADP ribosylation factor guanine nucleotide exchange factor 2	13	77097708	-	-	-	-	-	-	-	-	-	-	-	-	-	-	-	-	-	-	-	-	-	-	-	-
ENSBTAG00000000241	STAU1	staufen double-stranded RNA binding protein 1	13	77236072	-	-	-	-	-	-	-	-	-	-	-	-	-	-	-	-	-	-	-	-	-	-	-	-
ENSBTAG00000051252			13	77248232	-	-	-	-	-	-	-	-	-	-	-	-	-	-	-	-	-	-	-	-	-	-	-	-
ENSBTAG00000008125	KCNAB2	potassium voltage-gated channel subfamily A regulatory beta subunit 2	16	47231521	-	-	-	-	-	-	-	-	-	-	-	-	-	-	-	-	-	-	-	-	-	-	-	-
ENSBTAG00000006671	DDX27	DEAD-box helicase 27	13	77328694	-	-	-	-	-	-	-	-	-	-	-	-	-	-	-	-	-	-	-	-	-	-	-	-
ENSBTAG00000020166	ZNFX1	zinc finger NFX1-type containing 1	13	77348734	-	-	-	-	-	-	-	-	-	-	-	-	-	-	-	-	-	-	-	-	-	-	-	-
ENSBTAG00000016498	PHACTR2	phosphatase and actin regulator 2	9	81071948	-	-	-	-	-	-	-	-	-	-	-	-	-	-	-	-	-	-	-	-	-	-	-	-
ENSBTAG00000027320	KCNB1	potassium voltage-gated channel subfamily B member 1	13	77465721	-	-	-	-	-	-	-	-	-	-	-	-	-	-	-	-	-	-	-	-	-	-	-	-
ENSBTAG00000008126	NPHP4	nephrocystin 4	16	47331774	-	-	-	-	-	-	-	-	-	-	-	-	-	-	-	-	-	-	-	-	-	-	-	-
ENSBTAG00000032163	LTV1	LTV1 ribosome biogenesis factor	9	81299627	-	-	-	-	-	-	-	-	-	-	-	-	-	-	-	-	-	-	-	-	-	-	-	-
ENSBTAG00000017537	PTGIS	prostaglandin I2 synthase	13	77588007	-	-	-	PTGIS	-	-	-	-	-	-	-	-	-	-	-	-	-	-	-	-	-	-	-	-
ENSBTAG00000008159	ZC2HC1B	zinc finger C2HC-type containing 1B	9	81316749	-	-	-	-	-	-	-	-	-	-	-	-	-	-	-	-	-	-	-	-	-	-	-	-
ENSBTAG00000053443	RUM1	syncytin-Rum1	13	77678234	-	-	-	-	-	-	-	-	-	-	-	-	-	-	-	-	-	-	-	-	-	-	-	-
ENSBTAG00000012626	B4GALT5	beta-1,4-galactosyltransferase 5	13	77734050	-	-	-	-	-	-	-	-	-	-	-	-	-	-	-	-	-	-	-	-	-	-	-	-
ENSBTAG00000026523	PLAGL1	PLAG1 like zinc finger 1	9	81363245	zf-C2H2	-	-	-	-	-	-	-	-	-	-	-	-	-	-	-	-	-	-	-	-	Transcription DNA Templated	-	-
ENSBTAG00000009795	SF3B5	splicing factor 3b subunit 5	9	81491291	-	-	-	SF3B5	-	-	-	-	-	-	-	-	-	-	-	-	-	-	-	-	-	-	-	-
ENSBTAG00000008969	SLC9A8	solute carrier family 9 member A8	13	77899042	-	-	-	-	-	-	-	-	-	-	-	-	-	-	-	-	-	-	-	-	-	-	-	-
ENSBTAG00000000087	HSD17B12	hydroxysteroid 17-beta dehydrogenase 12	15	73781285	-	-	-	HSD17B12	-	-	-	-	-	-	-	-	-	-	-	-	-	-	-	-	-	-	-	-
ENSBTAG00000011236	STX11	syntaxin 11	9	81523929	-	-	-	-	-	-	-	-	-	-	-	-	-	-	-	-	-	-	-	-	-	-	-	-
ENSBTAG00000007559	URI1	URI1 prefoldin like chaperone	18	40542798	-	Transcription_Cofactors	-	-	-	-	-	-	-	-	-	-	-	-	-	-	-	-	-	-	-	Transcription DNA Templated	-	-
ENSBTAG00000018063	SPATA2	spermatogenesis associated 2	13	77982558	-	-	-	-	-	-	-	-	-	-	-	-	-	-	-	-	-	-	-	-	-	-	-	-
ENSBTAG00000027317	RNF114	ring finger protein 114	13	78003747	-	-	-	-	-	-	-	-	-	-	-	-	-	-	-	-	-	-	-	-	-	-	-	Spermatogenesis
ENSBTAG00000014554	SNAI1	snail family transcriptional repressor 1	13	78036327	zf-C2H2	-	-	SNAI1	-	-	-	-	-	-	-	-	-	-	-	-	-	-	-	-	-	-	-	-
ENSBTAG00000009518	ALKBH3	alkB homolog 3, alpha-ketoglutarate dependent dioxygenase	15	73974959	-	-	-	-	-	-	-	-	-	-	-	-	-	-	-	-	-	-	-	-	-	-	-	-
ENSBTAG00000020989	SUSD4	sushi domain containing 4	16	26686341	-	-	-	SUSD4	-	-	-	-	-	-	-	-	-	-	-	-	-	-	-	-	-	-	-	-
ENSBTAG00000045822	C15H11orf96	chromosome 15 C11orf96 homolog	15	74043979	-	-	-	-	-	-	-	-	-	-	-	-	-	-	-	-	-	-	-	-	-	-	-	-
ENSBTAG00000006704	CCDC185	coiled-coil domain containing 185	16	26845496	-	-	-	-	-	-	-	-	-	-	-	-	-	-	-	-	-	-	-	-	-	-	-	-
ENSBTAG00000007262	ZNF536	zinc finger protein 536	18	40827492	zf-C2H2	-	-	-	-	-	-	-	-	-	-	-	-	-	-	-	-	-	-	-	-	-	-	-
ENSBTAG00000003600	CAPN8	calpain 8	16	26949786	-	-	-	-	-	-	-	-	-	-	-	-	-	-	-	-	-	-	-	-	-	-	-	-
ENSBTAG00000009665	UTRN	utrophin	9	81658039	-	-	-	UTRN	-	-	-	-	-	-	-	-	-	-	-	-	-	-	-	-	-	-	-	-
ENSBTAG00000012778	CAPN2	calpain 2	16	27079890	-	-	-	CAPN2	-	-	-	-	-	-	-	-	-	-	-	-	-	Focal Adhesion	-	-	-	-	-	-
ENSBTAG00000012781	TP53BP2	tumor protein p53 binding protein 2	16	27139848	-	-	-	-	-	-	-	-	-	-	-	-	-	-	-	-	-	-	-	-	-	-	-	-
ENSBTAG00000009305	ANKRD27	ankyrin repeat domain 27	18	43093120	-	-	-	-	-	-	-	-	-	-	-	-	-	-	-	-	-	-	-	-	-	-	-	-
ENSBTAG00000039441	RGS9BP	regulator of G protein signaling 9 binding protein	18	43154652	-	-	-	-	-	-	-	-	-	-	-	-	-	-	-	-	-	-	-	-	-	-	-	-
ENSBTAG00000023614	NUDT19	nudix hydrolase 19	18	43165773	-	-	-	-	-	-	-	-	-	-	-	-	-	-	-	-	-	-	-	-	-	-	-	-
ENSBTAG00000049809			18	43166095	-	-	-	-	-	-	-	-	-	-	-	-	-	-	-	-	-	-	-	-	-	-	-	-
ENSBTAG00000019266	TDRD12	tudor domain containing 12	18	43203605	-	-	-	-	-	-	-	-	-	-	-	-	-	-	-	-	-	-	-	-	-	-	-	-
ENSBTAG00000013338	SLC7A9	solute carrier family 7 member 9	18	43263397	-	-	-	-	-	-	-	-	-	-	-	-	-	-	-	-	-	-	-	-	-	-	-	-
ENSBTAG00000004864	CEP89	centrosomal protein 89	18	43316097	-	-	-	-	-	-	-	-	-	-	-	-	-	-	-	-	-	-	-	-	-	-	-	-
ENSBTAG00000010403	FAAP24	FA core complex associated protein 24	18	43398418	-	-	-	-	-	-	-	-	-	-	-	-	-	-	-	-	-	-	-	-	-	-	-	-
ENSBTAG00000003089	RHPN2	rhophilin Rho GTPase binding protein 2	18	43404074	-	-	-	-	-	-	-	-	-	-	-	-	-	-	-	-	-	-	-	-	-	-	-	-
ENSBTAG00000049582			18	43452250	-	-	-	-	-	-	-	-	-	-	-	-	-	-	-	-	-	-	-	-	-	-	-	-
ENSBTAG00000000721	GPATCH1	G-patch domain containing 1	18	43488169	-	-	-	-	-	-	-	-	-	-	-	-	-	-	-	-	-	-	-	-	-	-	-	-
ENSBTAG00000044181	GRM1	glutamate metabotropic receptor 1	9	83287300	-	-	-	-	-	Estrogen Signalling	-	-	Glutamatergic Synapse	-	Calcium Signalling	-	-	-	-	-	-	-	-	-	-	-	-	-
ENSBTAG00000009784	RAB32	RAB32, member RAS oncogene family	9	83832388	-	-	-	-	-	-	-	-	-	-	-	-	-	-	-	-	-	-	-	-	-	-	-	-
ENSBTAG00000031810	WDR88	WD repeat domain 88	18	43542915	-	-	-	-	-	-	-	-	-	-	-	-	-	-	-	-	-	-	-	-	-	-	-	-
ENSBTAG00000047062	LRP3	LDL receptor related protein 3	18	43631532	-	-	-	-	-	-	-	-	-	-	-	-	-	-	-	-	-	-	-	-	-	-	-	-
ENSBTAG00000046544	SLC7A10	solute carrier family 7 member 1	18	43644782	-	-	-	-	-	-	-	-	-	-	-	-	-	-	-	-	-	-	-	-	-	-	-	-
ENSBTAG00000037531			9	83887090	-	-	-	-	-	-	-	-	-	-	-	-	-	-	-	-	-	-	-	-	-	-	-	-
ENSBTAG00000016844	ADGB	androglobin	9	83905971	-	-	-	-	-	-	-	-	-	-	-	-	-	-	-	-	-	-	-	-	-	-	-	-
ENSBTAG00000052243			9	83930202	-	-	-	-	-	-	-	-	-	-	-	-	-	-	-	-	-	-	-	-	-	-	-	-
ENSBTAG00000031941	PEPD	peptidase D	18	43817967	-	-	-	-	-	-	-	-	-	-	-	-	-	-	-	-	-	-	-	-	-	-	-	-
ENSBTAG00000048501	ST8SIA2	ST8 alpha-N-acetyl-neuraminide alpha-2,8-sialyltransferase 2	21	14523634	-	-	-	-	-	-	-	-	-	-	-	-	-	-	-	-	-	-	-	-	-	-	-	-
ENSBTAG00000047670	CHST8	carbohydrate sulfotransferase 8	18	44032834	-	-	-	-	-	-	-	-	-	-	-	-	-	-	-	-	-	-	-	-	-	-	-	-
ENSBTAG00000017956	KCTD15	potassium channel tetramerization domain containing 15	18	44204421	-	-	-	-	-	-	-	-	-	-	-	-	-	-	-	-	-	-	-	-	-	-	-	-
ENSBTAG00000001652	SLCO3A1	solute carrier organic anion transporter family member 3A1	21	14842445	-	-	-	-	-	-	-	-	-	-	-	-	-	-	-	-	-	-	-	-	-	-	-	-
ENSBTAG00000008150	PKIA	cAMP-dependent protein kinase inhibitor alpha	14	41721020	-	-	-	-	-	-	-	-	-	-	-	-	-	-	-	-	-	-	-	-	-	-	-	-
ENSBTAG00000000630	LSM14A	LSM14A mRNA processing body assembly factor	18	44607827	-	-	-	-	-	-	-	-	-	-	-	-	-	-	-	-	-	-	-	-	-	-	-	-
ENSBTAG00000018902	ZC2HC1A	zinc finger C2HC-type containing 1A	14	41869658	-	-	-	-	-	-	-	-	-	-	-	-	-	-	-	-	-	-	-	-	-	-	-	-
ENSBTAG00000013175	GARRE1	granule associated Rac and RHOG effector 1	18	44691411	-	-	-	-	-	-	-	-	-	-	-	-	-	-	-	-	-	-	-	-	-	-	-	-
ENSBTAG00000006396	GPI	glucose-6-phosphate isomerase	18	44782828	-	-	-	GPI	-	-	-	-	-	-	-	-	-	-	-	-	-	-	-	-	-	-	-	-
ENSBTAG00000016284	IL7	interleukin 7	14	41937221	-	-	-	-	-	-	-	-	-	-	-	-	-	-	Cytokine-cytokine receptor interaction	-	PI3K-AKT Signalling	-	-	-	-	-	-	-
ENSBTAG00000002571	PDCD2L	programmed cell death 2 like	18	44817570	-	-	-	-	-	-	-	-	-	-	-	-	-	-	-	-	-	-	-	-	-	-	-	-
ENSBTAG00000002573	UBA2	ubiquitin like modifier activating enzyme 2	18	44841845	-	-	-	-	-	-	-	-	-	-	-	-	-	-	-	-	-	-	-	-	-	-	-	-
ENSBTAG00000007841	WTIP	WT1 interacting protein	18	44881373	-	Transcription_Cofactors	-	-	-	-	-	-	-	-	-	-	-	-	-	-	-	-	-	-	-	-	-	-
ENSBTAG00000049041			18	44952793	-	-	-	-	-	-	-	-	-	-	-	-	-	-	-	-	-	-	-	-	-	-	-	-
ENSBTAG00000050865			18	44958668	-	-	-	-	-	-	-	-	-	-	-	-	-	-	-	-	-	-	-	-	-	-	-	-
ENSBTAG00000050987			18	44995143	-	-	-	-	-	-	-	-	-	-	-	-	-	-	-	-	-	-	-	-	-	-	-	-
ENSBTAG00000050882			18	45052985	-	-	-	-	-	-	-	-	-	-	-	-	-	-	-	-	-	-	-	-	-	-	-	-
ENSBTAG00000051319			18	45060090	-	-	-	-	-	-	-	-	-	-	-	-	-	-	-	-	-	-	-	-	-	-	-	-
ENSBTAG00000051281			12	5105826	-	-	-	-	-	-	-	-	-	-	-	-	-	-	-	-	-	-	-	-	-	-	-	-
ENSBTAG00000010420	PCDH17	protocadherin 17	12	5106603	-	-	-	-	-	-	-	-	-	-	-	-	-	-	-	-	-	-	-	-	-	-	-	-
ENSBTAG00000009889	ZNF181	zinc finger protein 181	18	45508663	zf-C2H2	-	-	-	-	-	-	-	-	-	-	-	-	-	-	-	-	-	-	-	-	Transcription DNA Templated	-	-
ENSBTAG00000009895	ZNF599	zinc finger protein 599	18	45515132	zf-C2H2	-	-	-	-	-	-	-	-	-	-	-	-	-	-	-	-	-	-	-	-	-	-	-
ENSBTAG00000053155			18	45578097	-	-	-	-	-	-	-	-	-	-	-	-	-	-	-	-	-	-	-	-	-	-	-	-
ENSBTAG00000002370	ZNF792	zinc finger protein 792	18	45697194	zf-C2H2	-	-	-	-	-	-	-	-	-	-	-	-	-	-	-	-	-	-	-	-	-	-	-
ENSBTAG00000051250			18	45699623	-	-	-	-	-	-	-	-	-	-	-	-	-	-	-	-	-	-	-	-	-	-	-	-
ENSBTAG00000003820	GRAMD1A	GRAM domain containing 1A	18	45743703	-	-	-	-	-	-	-	-	-	-	-	-	-	-	-	-	-	-	-	-	-	-	-	-
ENSBTAG00000049909	AGBL1	ATP/GTP binding protein like 1	21	16988747	-	-	-	-	-	-	-	-	-	-	-	-	-	-	-	-	-	-	-	-	-	-	-	-
ENSBTAG00000003826	SCN1B	sodium voltage-gated channel beta subunit 1	18	45771238	-	-	-	SCN1B	-	-	-	-	-	-	-	-	-	-	-	-	-	-	-	-	-	-	-	-
ENSBTAG00000003829	HPN	hepsin	18	45782388	-	-	-	-	-	-	-	-	-	-	-	-	-	-	-	-	-	-	-	-	-	-	-	-
ENSBTAG00000054525			18	45847417	-	-	-	-	-	-	-	-	-	-	-	-	-	-	-	-	-	-	-	-	-	-	-	-
ENSBTAG00000017814	LGI4	leucine rich repeat LGI family member 4	18	45851472	-	-	-	-	-	-	-	-	-	-	-	-	-	-	-	-	-	-	-	-	-	-	-	-
ENSBTAG00000017816	FXYD1	FXYD domain containing ion transport regulator 1	18	45864083	-	-	-	-	-	-	-	-	-	-	-	cAMP Signalling	-	-	-	-	-	-	-	-	-	-	-	-
ENSBTAG00000018326	FXYD7	FXYD domain containing ion transport regulator 7	18	45866897	-	-	-	-	-	-	-	-	-	-	-	-	-	-	-	-	-	-	-	-	-	-	-	-
ENSBTAG00000047543	NTRK3	neurotrophic receptor tyrosine kinase 3	21	18837293	-	-	-	-	-	-	-	-	-	-	-	-	-	-	-	-	-	-	-	-	-	-	-	-
ENSBTAG00000031441	FXYD5	FXYD domain containing ion transport regulator 5	18	45875895	-	-	-	FXYD5	-	-	-	-	-	-	-	-	-	-	-	-	-	-	-	-	-	-	-	-
ENSBTAG00000051389			18	45927780	-	-	-	-	-	-	-	-	-	-	-	-	-	-	-	-	-	-	-	-	-	-	-	-
ENSBTAG00000001994	FAM187B	family with sequence similarity 187 member B	18	45936350	-	-	-	-	-	-	-	-	-	-	-	-	-	-	-	-	-	-	-	-	-	-	-	-
ENSBTAG00000017033	LSR	lipolysis stimulated lipoprotein receptor	18	45966140	-	-	-	-	-	-	-	-	-	-	-	-	-	-	-	-	-	-	-	-	-	-	-	-
ENSBTAG00000031420			18	45976978	-	-	-	-	-	-	-	-	-	-	-	-	-	-	-	-	-	-	-	-	-	-	-	-
ENSBTAG00000017035	USF2	upstream transcription factor 2, c-fos interacting	18	45982575	bHLH	-	-	-	-	-	-	-	-	-	-	-	-	-	-	-	-	-	-	-	-	-	-	-
ENSBTAG00000017042	HAMP	hepcidin antimicrobial peptide	18	45994746	-	-	-	-	-	-	-	-	-	-	-	-	-	-	-	-	-	-	-	-	-	-	-	-
ENSBTAG00000017044	MAG	myelin associated glycoprotein	18	46002123	-	-	-	-	-	-	-	-	-	-	-	-	-	-	-	-	-	-	-	-	-	-	-	-
ENSBTAG00000005835	PYCR2	pyrroline-5-carboxylate reductase 2	16	28945398	-	-	-	-	-	-	-	-	-	-	-	-	-	-	-	-	-	-	-	-	-	-	-	-
ENSBTAG00000054752		left-right determination factor 2-like	16	28964091	-	-	-	-	-	-	-	-	-	-	-	-	-	-	-	-	-	-	-	-	-	-	-	-
ENSBTAG00000012787	SDE2	SDE2 telomere maintenance homolog	16	29005214	-	-	-	-	-	-	-	-	-	-	-	-	-	-	-	-	-	-	-	-	-	-	-	-
ENSBTAG00000024561	H3-3A	H3.3 histone A	16	29079663	-	-	-	-	-	-	-	-	-	-	-	-	-	-	-	-	-	-	-	-	-	-	-	-
ENSBTAG00000013128	ACBD3	acyl-CoA binding domain containing 3	16	29157748	-	-	-	-	-	-	-	-	-	-	-	-	-	-	-	-	-	-	-	-	-	-	-	-
ENSBTAG00000002139	MIXL1	Mix paired-like homeobox	16	29232214	Homeobox	-	-	-	-	-	-	-	-	-	-	-	-	-	-	-	-	-	-	-	-	-	-	-
ENSBTAG00000033267	LIN9	lin-9 DREAM MuvB core complex component	16	29239152	-	-	-	-	-	-	-	-	-	-	-	-	-	-	-	-	-	-	-	-	-	Transcription DNA Templated	-	-
ENSBTAG00000000837	PARP1	poly(ADP-ribose) polymerase 1	16	29365008	-	-	-	-	-	-	-	-	-	-	-	-	-	-	-	-	-	-	-	-	-	Transcription DNA Templated	-	-
ENSBTAG00000019719	OPRM1	opioid receptor mu 1	9	90804291	-	-	-	OPRM1	-	Estrogen Signalling	-	-	-	-	-	-	-	-	-	-	-	-	-	-	-	-	-	-
ENSBTAG00000003489	IPCEF1	interaction protein for cytohesin exchange factors 1	9	90897823	-	-	-	-	-	-	-	-	-	-	-	-	-	-	-	-	-	-	-	-	-	-	-	-
ENSBTAG00000012674	CNKSR3	CNKSR family member 3	9	91103523	-	-	-	CNKSR3	-	-	-	-	-	-	-	-	-	-	-	-	-	-	-	-	-	-	-	-
ENSBTAG00000020723			9	91221492	-	-	-	-	-	-	-	-	-	-	-	-	-	-	-	-	-	-	-	-	-	-	-	-
ENSBTAG00000049872			9	91264104	-	-	-	-	-	-	-	-	-	-	-	-	-	-	-	-	-	-	-	-	-	-	-	-
ENSBTAG00000018730	ZBTB17	zinc finger and BTB domain containing 17	16	51625615	ZBTB	-	-	-	-	-	-	-	-	-	-	-	-	-	-	-	-	-	-	-	-	-	-	-
ENSBTAG00000018729	SPEN	spen family transcriptional repressor	16	51634020	-	Transcription_Cofactors	-	SPEN	-	-	-	-	-	-	-	-	-	-	-	-	-	-	-	-	-	-	-	-
ENSBTAG00000018725	FBLIM1	filamin binding LIM protein 1	16	51777677	-	-	-	-	-	-	-	-	-	-	-	-	-	-	-	-	-	-	-	-	-	-	-	-
ENSBTAG00000018724	TMEM82	transmembrane protein 82	16	51815209	-	-	-	-	-	-	-	-	-	-	-	-	-	-	-	-	-	-	-	-	-	-	-	-
ENSBTAG00000018723	SLC25A34	solute carrier family 25 member 34	16	51819919	-	-	-	-	-	-	-	-	-	-	-	-	-	-	-	-	-	-	-	-	-	-	Translation	-
ENSBTAG00000018722	PLEKHM2	pleckstrin homology and RUN domain containing M2	16	51825824	-	-	-	-	-	-	-	-	-	-	-	-	-	-	-	-	-	-	-	-	-	-	-	-
ENSBTAG00000039662		protein DDI1 homolog 2	16	51881399	-	-	-	-	-	-	-	-	-	-	-	-	-	-	-	-	-	-	-	-	-	-	-	-
ENSBTAG00000002478	AGMAT	agmatinase	16	51949575	-	-	-	-	-	-	-	-	-	-	-	-	-	-	-	-	-	-	-	-	-	-	-	-
ENSBTAG00000002476	DNAJC16	DnaJ heat shock protein family (Hsp4) member C16	16	51959038	-	-	-	-	-	-	-	-	-	-	-	-	-	-	-	-	-	-	-	-	-	-	-	-
ENSBTAG00000002472	CASP9	caspase 9	16	52000725	-	-	-	-	-	-	-	-	-	-	-	-	-	-	-	-	PI3K-AKT Signalling	-	-	-	-	-	-	-
ENSBTAG00000024496	CELA2A	chymotrypsin-like elastase family, member 2A	16	52022459	-	-	-	-	-	-	-	-	-	-	-	-	-	-	-	-	-	-	-	-	-	-	-	-
ENSBTAG00000024497	CTRC	chymotrypsin C	16	52045644	-	-	-	-	-	-	-	-	-	-	-	-	-	-	-	-	-	-	-	-	-	-	-	-
ENSBTAG00000009048	EFHD2	EF-hand domain family member D2	16	52057202	-	-	-	-	-	-	-	-	-	-	-	-	-	-	-	-	-	-	-	-	-	-	-	-
ENSBTAG00000002408	FHAD1	forkhead associated phosphopeptide binding domain 1	16	52086460	-	-	-	-	-	-	-	-	-	-	-	-	-	-	-	-	-	-	-	-	-	-	-	-
ENSBTAG00000005300	TMEM51	transmembrane protein 51	16	52283707	-	-	-	-	-	-	-	-	-	-	-	-	-	-	-	-	-	-	-	-	-	-	-	-
ENSBTAG00000038281	CSMD3	CUB and Sushi multiple domains 3	14	50969629	-	-	-	-	-	-	-	-	-	-	-	-	-	-	-	-	-	-	-	-	-	-	-	-
ENSBTAG00000018996	PRKN	parkin RBR E3 ubiquitin protein ligase	9	96966927	-	-	-	-	-	-	-	-	-	-	-	-	-	-	-	-	-	-	-	-	-	-	-	-
ENSBTAG00000034384	VWA3B	von Willebrand factor A domain containing 3B	11	3393891	-	-	-	-	-	-	-	-	-	-	-	-	-	-	-	-	-	-	-	-	-	-	-	-
ENSBTAG00000054062	CNGA3	cyclic nucleotide gated channel subunit alpha 3	11	3599748	-	-	-	CNGA3	-	-	-	-	-	-	-	-	-	-	-	-	-	-	-	-	-	-	-	-
ENSBTAG00000004814	INPP4A	inositol polyphosphate-4-phosphatase type I A	11	3650777	-	-	-	-	-	-	-	-	-	-	-	-	-	-	-	-	-	-	-	-	-	-	-	-
ENSBTAG00000014873	COA5	cytochrome c oxidase assembly factor 5	11	3790084	-	-	-	-	-	-	-	-	-	-	-	-	-	-	-	-	-	-	-	-	-	-	-	-
ENSBTAG00000014877	UNC50	unc-5 inner nuclear membrane RNA binding protein	11	3824075	-	-	-	-	-	-	-	-	-	-	-	-	-	-	-	-	-	-	-	-	-	-	-	-
ENSBTAG00000010388	MGAT4A	alpha-1,3-mannosyl-glycoprotein 4-beta-N-acetylglucosaminyltransferase A	11	3840888	-	-	-	MGAT4A	-	-	-	-	-	-	-	-	-	-	-	-	-	-	-	-	-	-	-	-
ENSBTAG00000054686	CRACDL	CRACD like	11	4040004	-	-	-	-	-	-	-	-	-	-	-	-	-	-	-	-	-	-	-	-	-	-	-	-
ENSBTAG00000019114	FOXB1	forkhead box B1	10	50214413	Fork	-	-	-	-	-	-	-	-	-	-	-	-	-	-	-	-	-	-	-	-	-	-	-
ENSBTAG00000007758	PDE10A	phosphodiesterase 1A	9	100469651	-	-	-	PDE10A	-	-	-	-	-	-	-	-	-	-	-	-	-	-	-	-	-	-	-	-
ENSBTAG00000018991	TSGA10	testis specific 1	11	4203832	-	-	-	-	-	-	-	-	-	-	-	-	-	-	-	-	-	-	-	-	-	-	-	Spermatogenesis
ENSBTAG00000048207	C2orf15	chromosome 11 C2orf15 homolog	11	4304516	-	-	-	-	-	-	-	-	-	-	-	-	-	-	-	-	-	-	-	-	-	-	-	-
ENSBTAG00000003965	LIPT1	lipoyltransferase 1	11	4311242	-	-	-	-	-	-	-	-	-	-	-	-	-	-	-	-	-	-	-	-	-	-	-	-
ENSBTAG00000003970	MITD1	microtubule interacting and trafficking domain containing 1	11	4320918	-	-	-	-	-	-	-	-	-	-	-	-	-	-	-	-	-	-	-	-	-	-	-	-
ENSBTAG00000018681	TBXT	T-box transcription factor T	9	101151142	T-box	-	-	-	-	-	-	-	-	-	-	-	-	-	-	-	-	-	-	-	-	Transcription DNA Templated	-	-
ENSBTAG00000038949	MRPL30	mitochondrial ribosomal protein L3	11	4336948	-	-	-	-	-	-	-	-	-	-	-	-	-	-	-	-	-	-	-	-	-	-	Translation	-
ENSBTAG00000004544	TXNDC9	thioredoxin domain containing 9	11	4443235	-	-	-	-	-	-	-	-	-	-	-	-	-	-	-	-	-	-	-	-	-	-	-	-
ENSBTAG00000034255	EIF5B	eukaryotic translation initiation factor 5B	11	4479846	-	-	-	-	-	-	-	-	-	-	-	-	-	-	-	-	-	-	-	-	-	-	Translation	-
ENSBTAG00000043999	REV1	REV1 DNA directed polymerase	11	4533386	-	-	-	-	-	-	-	-	-	-	-	-	-	-	-	-	-	-	-	-	-	-	-	-
ENSBTAG00000005273	IL1R1	interleukin 1 receptor type 1	11	6876050	-	-	-	-	-	-	-	-	-	-	-	-	-	-	Cytokine-cytokine receptor interaction	MAPK Signalling	-	-	-	-	-	-	-	-
ENSBTAG00000005704	IL1RL2	interleukin 1 receptor like 2	11	7031920	-	-	-	-	-	-	-	-	-	-	-	-	-	-	-	-	-	-	-	-	-	-	-	-
ENSBTAG00000018571	IL1RL1	interleukin 1 receptor like 1	11	7127282	-	-	-	-	-	-	-	-	-	-	-	-	-	-	-	-	-	-	-	-	-	-	-	-
ENSBTAG00000001034	IL18R1	interleukin 18 receptor 1	11	7165278	-	-	-	-	-	-	-	-	-	-	-	-	-	-	Cytokine-cytokine receptor interaction	-	-	-	-	-	-	-	-	-
ENSBTAG00000033748	IL18RAP	interleukin 18 receptor accessory protein	11	7203304	-	-	-	-	-	-	-	-	-	-	-	-	-	-	Cytokine-cytokine receptor interaction	-	-	-	-	-	-	-	-	-
ENSBTAG00000024075	SLC9A4	solute carrier family 9 member A4	11	7241330	-	-	-	-	-	-	-	-	-	-	-	-	-	-	-	-	-	-	-	-	-	-	-	-
ENSBTAG00000018206	NIPAL2	NIPA like domain containing 2	14	65960510	-	-	-	NIPAL2	-	-	-	-	-	-	-	-	-	-	-	-	-	-	-	-	-	-	-	-
ENSBTAG00000012596	POP1	POP1 homolog, ribonuclease P/MRP subunit	14	66086238	-	-	-	-	-	-	-	-	-	-	-	-	-	-	-	-	-	-	-	-	-	-	-	-
ENSBTAG00000012595	RIDA	reactive intermediate imine deaminase A homolog	14	66121455	-	-	-	RIDA	-	-	-	-	-	-	-	-	-	-	-	-	-	-	-	-	-	-	-	-
ENSBTAG00000018493	ERICH5	glutamate rich 5	14	66134855	-	-	-	-	-	-	-	-	-	-	-	-	-	-	-	-	-	-	-	-	-	-	-	-
ENSBTAG00000016278	RPL30	ribosomal protein L3	14	66175850	-	-	-	-	-	-	-	-	-	-	-	-	-	-	-	-	-	-	-	-	-	-	Translation	-
ENSBTAG00000017165	MATN2	matrilin 2	14	66186820	-	-	-	-	-	-	-	-	-	-	-	-	-	-	-	-	-	-	-	-	-	-	-	-
ENSBTAG00000016959	LAPTM4B	lysosomal protein transmembrane 4 beta	14	66373395	-	-	-	LAPTM4B	-	-	-	-	-	-	-	-	-	-	-	-	-	-	-	-	-	-	-	-
ENSBTAG00000006489	MYO5A	myosin VA	10	57848520	-	-	-	MYO5A	-	-	-	-	-	-	-	-	-	-	-	-	-	-	-	-	-	-	-	-
ENSBTAG00000003763	MYO5C	myosin VC	10	58061475	-	-	-	-	-	-	-	-	-	-	-	-	-	-	-	-	-	-	-	-	-	-	-	-
ENSBTAG00000003762	GNB5	G protein subunit beta 5	10	58191905	-	-	-	GNB5	-	-	-	-	-	-	-	-	-	-	-	-	-	-	-	-	-	-	-	-
ENSBTAG00000005429			10	58230692	-	-	-	-	-	-	-	-	-	-	-	-	-	-	-	-	-	-	-	-	-	-	-	-
ENSBTAG00000005865	MAPK6	mitogen-activated protein kinase 6	10	58334675	-	-	-	MAPK6	-	-	-	-	-	-	-	-	-	-	-	-	-	-	-	-	-	-	-	-
ENSBTAG00000013830	LEO1	LEO1 homolog, Paf1/RNA polymerase II complex component	10	58404147	-	-	-	-	-	-	-	-	-	-	-	-	-	-	-	-	-	-	-	-	-	-	-	-
ENSBTAG00000051260			10	58436272	-	-	-	-	-	-	-	-	-	-	-	-	-	-	-	-	-	-	-	-	-	-	-	-
ENSBTAG00000048622	TMOD3	tropomodulin 3	10	58457760	-	-	-	TMOD3	-	-	-	-	-	-	-	-	-	-	-	-	-	-	-	-	-	-	-	-
ENSBTAG00000039113	MSGN1	mesogenin 1	11	80787341	bHLH	-	-	-	-	-	-	-	-	-	-	-	-	-	-	-	-	-	-	-	-	-	-	-
ENSBTAG00000020059	GEN1	GEN1 Holliday junction 5' flap endonuclease	11	80822886	-	-	-	-	-	-	-	-	-	-	-	-	-	-	-	-	-	-	-	-	-	-	-	-
ENSBTAG00000018256	SMC6	structural maintenance of chromosomes 6	11	80851889	-	-	-	SMC6	-	-	-	-	-	-	-	-	-	-	-	-	-	-	-	-	-	-	-	-
ENSBTAG00000017158	VSNL1	visinin like 1	11	80940114	-	-	-	VSNL1	-	-	-	-	-	-	-	-	-	-	-	-	-	-	-	-	-	-	-	-
ENSBTAG00000012779	CYRIA	CYFIP related Rac1 interactor A	11	81786078	-	-	-	-	-	-	-	-	-	-	-	-	-	-	-	-	-	-	-	-	-	-	-	-
ENSBTAG00000023372	MYCN	MYCN proto-oncogene, bHLH transcription factor	11	82407831	bHLH	-	-	-	-	-	-	-	-	-	-	-	-	-	-	-	-	-	-	-	-	-	-	-
ENSBTAG00000013116	PLCB4	phospholipase C beta 4	13	2304288	-	-	-	PLCB4	GnRH Signalling	Estrogen Signalling	-	-	Glutamatergic Synapse	-	Calcium Signalling	-	Cholinergic Synapse	-	-	-	-	-	-	-	-	-	-	-
ENSBTAG00000001961	MAP1B	microtubule associated protein 1B	20	9401263	-	-	-	MAP1B	-	-	-	-	-	-	-	-	-	-	-	-	-	-	-	-	-	-	-	-
ENSBTAG00000007977	LAMP5	lysosomal associated membrane protein family member 5	13	2540227	-	-	-	-	-	-	-	-	-	-	-	-	-	-	-	-	-	-	-	-	-	-	-	-
ENSBTAG00000017679	PAK5	p21 (RAC1) activated kinase 5	13	2564282	-	-	-	PAK5	-	-	-	-	-	-	-	-	-	Axon Guidance	-	-	-	Focal Adhesion	Regulation of Actin Cytoskeleton	-	-	-	-	-
ENSBTAG00000047486	CARTPT	CART prepropeptide	20	9865315	-	-	-	CARTPT	-	-	-	-	-	-	-	-	-	-	-	-	-	-	-	-	-	-	-	-
ENSBTAG00000019726	ANKEF1	ankyrin repeat and EF-hand domain containing 1	13	3251954	-	-	-	-	-	-	-	-	-	-	-	-	-	-	-	-	-	-	-	-	-	-	-	-
ENSBTAG00000008323	SNAP25	synaptosome associated protein 25	13	3478001	-	-	-	SNAP25	-	-	-	-	-	-	-	-	-	-	-	-	-	-	-	-	-	-	-	-
ENSBTAG00000034987	MKKS	McKusick-Kaufman syndrome	13	3683719	-	-	-	-	-	-	-	-	-	-	-	-	-	-	-	-	-	-	-	-	-	-	-	-
ENSBTAG00000051621	SLX4IP	SLX4 interacting protein	13	3730112	-	-	-	-	-	-	-	-	-	-	-	-	-	-	-	-	-	-	-	-	-	-	-	-
ENSBTAG00000044160	MCCC2	methylcrotonoyl-CoA carboxylase 2	20	9917221	-	-	-	-	-	-	-	-	-	-	-	-	-	-	-	-	-	-	-	-	-	-	-	-
ENSBTAG00000048432	BTBD3	BTB domain containing 3	13	5455770	-	-	-	-	-	-	-	-	-	-	-	-	-	-	-	-	-	-	-	-	-	-	-	-
ENSBTAG00000014252	SPTLC3	serine palmitoyltransferase long chain base subunit 3	13	6598913	-	-	-	SPTLC3	-	-	-	-	-	-	-	-	-	-	-	-	-	-	-	-	-	-	-	-
ENSBTAG00000017188	ISM1	isthmin 1	13	6817156	-	-	-	-	-	-	-	-	-	-	-	-	-	-	-	-	-	-	-	-	-	-	-	-
ENSBTAG00000021614	TASP1	taspase 1	13	6988403	-	-	-	-	-	-	-	-	-	-	-	-	-	-	-	-	-	-	-	-	-	-	-	-
ENSBTAG00000007130	ESF1	ESF1 nucleolar pre-rRNA processing protein homolog	13	7321092	-	-	-	-	-	-	-	-	-	-	-	-	-	-	-	-	-	-	-	-	-	-	-	-
ENSBTAG00000004302	NDUFAF5	NADH:ubiquinone oxidoreductase complex assembly factor 5	13	7387520	-	-	-	-	-	-	-	-	-	-	-	-	-	-	-	-	-	-	-	-	-	-	-	-
ENSBTAG00000020120	SEL1L2	SEL1L2 adaptor subunit of ERAD E3 ligase	13	7424797	-	-	-	-	-	-	-	-	-	-	-	-	-	-	-	-	-	-	-	-	-	-	-	-
ENSBTAG00000048850			13	7552589	-	-	-	-	-	-	-	-	-	-	-	-	-	-	-	-	-	-	-	-	-	-	-	-
ENSBTAG00000000939	KIF16B	kinesin family member 16B	13	10069353	-	-	-	-	-	-	-	-	-	-	-	-	-	-	-	-	-	-	-	-	-	-	-	-
ENSBTAG00000027506	SNRPB2	small nuclear ribonucleoprotein polypeptide B2	13	10562627	-	-	-	-	-	-	-	-	-	-	-	-	-	-	-	-	-	-	-	-	-	-	-	-
ENSBTAG00000000516	OTOR	otoraplin	13	10585742	-	-	-	OTOR	-	-	-	-	-	-	-	-	-	-	-	-	-	-	-	-	-	-	-	-
ENSBTAG00000050355			13	10632108	-	-	-	-	-	-	-	-	-	-	-	-	-	-	-	-	-	-	-	-	-	-	-	-
ENSBTAG00000000686	NANP	N-acetylneuraminic acid phosphatase	13	10697268	-	-	-	-	-	-	-	-	-	-	-	-	-	-	-	-	-	-	-	-	-	-	-	-
ENSBTAG00000023169		ninein like	13	10758600	-	-	-	-	-	-	-	-	-	-	-	-	-	-	-	-	-	-	-	-	-	-	-	-
ENSBTAG00000019496	CDKN3	cyclin dependent kinase inhibitor 3	10	66925220	-	-	-	-	-	-	-	-	-	-	-	-	-	-	-	-	-	-	-	-	-	-	-	-
ENSBTAG00000019500	CNIH1	cornichon family AMPA receptor auxiliary protein 1	10	66946898	-	-	-	-	-	-	-	-	-	-	-	-	-	-	-	-	-	-	-	-	-	-	-	-
ENSBTAG00000054095	GMFB	glia maturation factor beta	10	66980308	-	-	-	-	-	-	-	-	-	-	-	-	-	-	-	-	-	-	-	-	-	-	-	-
ENSBTAG00000017141	CGRRF1	cell growth regulator with ring finger domain 1	10	67014577	-	-	-	-	-	-	-	-	-	-	-	-	-	-	-	-	-	-	-	-	-	-	-	-
ENSBTAG00000001468	SAMD4A	sterile alpha motif domain containing 4A	10	67062902	-	-	-	-	-	-	-	-	-	-	-	-	-	-	-	-	-	-	-	-	-	-	-	-
ENSBTAG00000015498	ELOVL4	ELOVL fatty acid elongase 4	9	19602129	-	-	-	-	-	-	-	-	-	-	-	-	-	-	-	-	-	-	-	-	-	-	-	-
ENSBTAG00000005456	TTK	TTK protein kinase	9	19702310	-	-	-	-	-	-	-	-	-	-	-	-	-	-	-	-	-	-	-	-	-	-	-	-
ENSBTAG00000012096	BCKDHB	branched chain keto acid dehydrogenase E1 subunit beta	9	19804029	-	-	-	-	-	-	-	-	-	-	-	-	-	-	-	-	-	-	-	-	-	-	-	-
ENSBTAG00000008006	RASGRP3	RAS guanyl releasing protein 3	11	16067572	-	-	-	-	-	-	-	-	-	-	-	-	-	-	-	MAPK Signalling	-	-	-	-	-	-	-	-
ENSBTAG00000008548	FAM98A	family with sequence similarity 98 member A	11	16138037	-	-	-	-	-	-	-	-	-	-	-	-	-	-	-	-	-	-	-	-	-	-	-	-
ENSBTAG00000030801	MNAT1	MNAT1 component of CDK activating kinase	10	72895064	-	Transcription_Cofactors	-	-	-	-	-	-	-	-	-	-	-	-	-	-	-	-	-	-	-	-	-	-
ENSBTAG00000011796	TRMT5	tRNA methyltransferase 5	10	73110976	-	-	-	-	-	-	-	-	-	-	-	-	-	-	-	-	-	-	-	-	-	-	-	-
ENSBTAG00000007931	SLC38A6	solute carrier family 38 member 6	10	73121780	-	-	-	-	-	-	-	-	-	-	-	-	-	-	-	-	-	-	-	-	-	-	-	-
ENSBTAG00000016713	TMEM30B	transmembrane protein 3B	10	73390550	-	-	-	-	-	-	-	-	-	-	-	-	-	-	-	-	-	-	-	-	-	-	-	-
ENSBTAG00000003276	PRKCH	protein kinase C eta	10	73436729	-	-	-	PRKCH	-	-	-	-	-	-	-	-	-	-	-	-	-	-	-	-	-	-	-	-
ENSBTAG00000009575	TBC1D32	TBC1 domain family member 32	9	29816336	-	-	-	-	-	-	-	-	-	-	-	-	-	-	-	-	-	-	-	-	-	-	-	-
ENSBTAG00000019784	PPP2R5E	protein phosphatase 2 regulatory subunit B'epsilon	10	75639522	-	-	-	-	-	-	-	-	-	-	-	-	-	-	-	-	PI3K-AKT Signalling	-	-	-	-	-	-	-
ENSBTAG00000008815	WDR89	WD repeat domain 89	10	75839093	-	-	-	-	-	-	-	-	-	-	-	-	-	-	-	-	-	-	-	-	-	-	-	-
ENSBTAG00000004430	SGPP1	sphingosine-1-phosphate phosphatase 1	10	75936963	-	-	-	-	-	-	-	-	-	-	-	-	-	-	-	-	-	-	-	-	-	-	-	-
ENSBTAG00000051757			10	76044210	-	-	-	-	-	-	-	-	-	-	-	-	-	-	-	-	-	-	-	-	-	-	-	-
ENSBTAG00000025450	SYNE2	spectrin repeat containing nuclear envelope protein 2	10	76116422	-	-	-	SYNE2	-	-	-	-	-	-	-	-	-	-	-	-	-	-	-	-	-	-	-	-
ENSBTAG00000004498	ESR2	estrogen receptor 2	10	76395356	ESR-like	-	-	ESR2	-	Estrogen Signalling	-	-	-	-	-	-	-	-	-	-	-	-	-	-	-	Transcription DNA Templated	-	-
ENSBTAG00000013836		coiled-coil domain-containing protein 17	10	76507877	-	-	-	-	-	-	-	-	-	-	-	-	-	-	-	-	-	-	-	-	-	-	-	-
ENSBTAG00000009641	MTHFD1	methylenetetrahydrofolate dehydrogenase, cyclohydrolase and formyltetrahydrofolate synthetase 1	10	76546544	-	-	-	MTHFD1	-	-	-	-	-	-	-	-	-	-	-	-	-	-	-	-	-	-	-	-
ENSBTAG00000009643	ZBTB25	zinc finger and BTB domain containing 25	10	76614722	ZBTB	-	-	-	-	-	-	-	-	-	-	-	-	-	-	-	-	-	-	-	-	-	-	-
ENSBTAG00000009642	AKAP5	A-kinase anchoring protein 5	10	76615143	-	-	-	AKAP5	-	-	-	-	-	-	-	-	-	-	-	-	-	-	-	-	-	-	-	-
ENSBTAG00000040551	ZBTB1	zinc finger and BTB domain containing 1	10	76649277	ZBTB	-	-	-	-	-	-	-	-	-	-	-	-	-	-	-	-	-	-	-	-	-	-	-
ENSBTAG00000007807	HSPA2	heat shock protein family A (Hsp7) member 2	10	76679838	-	-	-	HSPA2	-	-	-	-	-	-	-	-	-	-	-	-	-	-	-	-	-	-	-	-
ENSBTAG00000007809	PPP1R36	protein phosphatase 1 regulatory subunit 36	10	76687169	-	-	-	-	-	-	-	-	-	-	-	-	-	-	-	-	-	-	-	-	-	-	-	-
ENSBTAG00000048798		KIAA119 ortholog	17	35321748	-	-	-	-	-	-	-	-	-	-	-	-	-	-	-	-	-	-	-	-	-	-	-	-
ENSBTAG00000001114	PRKD3	protein kinase D3	11	19680235	-	-	-	-	-	-	-	-	-	-	-	-	-	-	-	-	-	-	-	-	-	-	-	-
ENSBTAG00000013923	QPCT	glutaminyl-peptide cyclotransferase	11	19792170	-	-	-	QPCT	-	-	-	-	-	-	-	-	-	-	-	-	-	-	-	-	-	-	-	-
ENSBTAG00000051886			17	35478947	-	-	-	-	-	-	-	-	-	-	-	-	-	-	-	-	-	-	-	-	-	-	-	-
ENSBTAG00000023736	CDC42EP3	CDC42 effector protein 3	11	20086106	-	-	-	CDC42EP3	-	-	-	-	-	-	-	-	-	-	-	-	-	-	-	-	-	-	-	-
ENSBTAG00000019021	TRPC3	transient receptor potential cation channel subfamily C member 3	17	35728366	-	-	-	-	-	-	-	-	-	-	-	-	-	-	-	-	-	-	-	-	-	-	-	-
ENSBTAG00000010306	RXFP1	relaxin family peptide receptor 1	17	40348027	-	-	-	-	-	-	-	-	-	-	-	-	-	-	-	-	-	-	-	-	-	-	-	-
ENSBTAG00000019229	TMEM144	transmembrane protein 144	17	40697162	-	-	-	-	-	-	-	-	-	-	-	-	-	-	-	-	-	-	-	-	-	-	-	-
ENSBTAG00000055144			17	40721416	-	-	-	-	-	-	-	-	-	-	-	-	-	-	-	-	-	-	-	-	-	-	-	-
ENSBTAG00000017069	GASK1B	golgi associated kinase 1B	17	40795189	-	-	-	-	-	-	-	-	-	-	-	-	-	-	-	-	-	-	-	-	-	-	-	-
ENSBTAG00000004775	GRIA2	glutamate ionotropic receptor AMPA type subunit 2	17	41785259	-	-	-	GRIA2	-	-	-	-	Glutamatergic Synapse	-	-	cAMP Signalling	-	-	-	-	-	-	-	-	-	-	-	-
ENSBTAG00000021764	GLRB	glycine receptor beta	17	42021088	-	-	-	GLRB	-	-	-	-	-	-	-	-	-	-	-	-	-	-	-	-	-	-	-	-
ENSBTAG00000043959	PDGFC	platelet derived growth factor C	17	42227069	-	-	-	-	-	-	-	-	-	-	-	-	-	-	-	-	PI3K-AKT Signalling	Focal Adhesion	Regulation of Actin Cytoskeleton	-	-	-	-	-
ENSBTAG00000049769			17	42588038	-	-	-	-	-	-	-	-	-	-	-	-	-	-	-	-	-	-	-	-	-	-	-	-
ENSBTAG00000003840	GUCY1B1	guanylate cyclase 1 soluble subunit beta 1	17	43514978	-	-	-	-	-	-	-	-	-	-	-	-	-	-	-	-	-	-	-	-	-	-	-	-
ENSBTAG00000014576	GUCY1A1	guanylate cyclase 1 soluble subunit alpha 1	17	43601257	-	-	-	GUCY1A1	-	-	-	-	-	-	-	-	-	-	-	-	-	-	-	-	-	-	-	-
ENSBTAG00000005240	ZNF605	zinc finger protein 65	17	43972110	zf-C2H2	-	-	ZNF605	-	-	-	-	-	-	-	-	-	-	-	-	-	-	-	-	-	-	-	-
ENSBTAG00000053029	ZNF26	zinc finger protein 26	17	44023784	-	-	-	-	-	-	-	-	-	-	-	-	-	-	-	-	-	-	-	-	-	-	-	-
ENSBTAG00000013001	ZNF84	zinc finger protein 26	17	44044076	zf-C2H2	-	-	-	-	-	-	-	-	-	-	-	-	-	-	-	-	-	-	-	-	-	-	-
ENSBTAG00000039766	FBRSL1	fibrosin like 1	17	44624122	-	-	-	-	-	-	-	-	-	-	-	-	-	-	-	-	-	-	-	-	-	-	-	-
ENSBTAG00000005644	GALNT9	polypeptide N-acetylgalactosaminyltransferase 9	17	44853887	-	-	-	-	-	-	-	-	-	-	-	-	-	-	-	-	-	-	-	-	-	-	-	-
ENSBTAG00000011889	NOC4L	nucleolar complex associated 4 homolog	17	45015310	-	-	-	-	-	-	-	-	-	-	-	-	-	-	-	-	-	-	-	-	-	-	-	-
ENSBTAG00000017219	DDX51	DEAD-box helicase 51	17	45021148	-	-	-	-	-	-	-	-	-	-	-	-	-	-	-	-	-	-	-	-	-	-	-	-
ENSBTAG00000020423	EP400	E1A binding protein p4	17	45045946	-	-	Chromatin_Remodeling_Factors	-	-	-	-	-	-	-	-	-	-	-	-	-	-	-	-	-	-	-	-	-
ENSBTAG00000013848	ADGRD1	adhesion G protein-coupled receptor D1	17	46030140	-	-	-	-	-	-	-	-	-	-	-	-	-	-	-	-	-	-	-	-	-	-	-	-
ENSBTAG00000055033	RAN	RAN, member RAS oncogene family	17	46284520	-	-	-	-	-	-	-	-	-	-	-	-	-	-	-	-	-	-	-	-	-	-	-	-
ENSBTAG00000007988	STX2	syntaxin 2	17	46316500	-	-	-	-	-	-	-	-	-	-	-	-	-	-	-	-	-	-	-	-	-	-	-	-
ENSBTAG00000009797	RIMBP2	RIMS binding protein 2	17	46406767	-	-	-	-	-	-	-	-	-	-	-	-	-	-	-	-	-	-	-	-	-	-	-	-
ENSBTAG00000032517	BCL7A	BAF chromatin remodeling complex subunit BCL7A	17	53304776	-	-	-	-	-	-	-	-	-	-	-	-	-	-	-	-	-	-	-	-	-	-	-	-
ENSBTAG00000004187	CFAP251	cilia and flagella associated protein 251	17	53347984	-	-	-	-	-	-	-	-	-	-	-	-	-	-	-	-	-	-	-	-	-	-	-	-
ENSBTAG00000004179	PSMD9	proteasome 26S subunit, non-ATPase 9	17	53423935	-	Transcription_Cofactors	-	-	-	-	-	-	-	-	-	-	-	-	-	-	-	-	-	-	-	-	-	-
ENSBTAG00000004175	HPD	4-hydroxyphenylpyruvate dioxygenase	17	53458874	-	-	-	-	-	-	-	-	-	-	-	-	-	-	-	-	-	-	-	-	-	-	-	-
ENSBTAG00000052582			17	53471327	-	-	-	-	-	-	-	-	-	-	-	-	-	-	-	-	-	-	-	-	-	-	-	-
ENSBTAG00000004172	SETD1B	SET domain containing 1B, histone lysine methyltransferase	17	53482843	-	-	-	-	-	-	-	-	-	-	-	-	-	-	-	-	-	-	-	-	-	-	-	-
ENSBTAG00000032534	RHOF	ras homolog family member F, filopodia associated	17	53509789	-	-	-	RHOF	-	-	-	-	-	-	-	-	-	-	-	-	-	-	-	-	-	-	-	-
ENSBTAG00000009602	TMEM120B	transmembrane protein 12B	17	53521439	-	-	-	TMEM120B	-	-	-	-	-	-	-	-	-	-	-	-	-	-	-	-	-	-	-	-
ENSBTAG00000004458	MORN3	MORN repeat containing 3	17	53594452	-	-	-	-	-	-	-	-	-	-	-	-	-	-	-	-	-	-	-	-	-	-	-	-
ENSBTAG00000006484			17	53609590	-	-	-	-	-	-	-	-	-	-	-	-	-	-	-	-	-	-	-	-	-	-	-	-
ENSBTAG00000004457	ORAI1	ORAI calcium release-activated calcium modulator 1	17	53610136	-	-	-	ORAI1	-	-	-	-	-	-	Calcium Signalling	cAMP Signalling	-	-	-	-	-	-	-	-	-	-	-	-
ENSBTAG00000002328	KDM2B	lysine demethylase 2B	17	53650953	-	-	Chromatin_Remodeling_Factors	-	-	-	-	-	-	-	-	-	-	-	-	-	-	-	-	-	-	-	-	Spermatogenesis
ENSBTAG00000002315	RNF34	ring finger protein 34	17	53772931	-	-	-	-	-	-	-	-	-	-	-	-	-	-	-	-	-	-	-	-	-	-	-	-
ENSBTAG00000049258			23	10881334	-	-	-	-	-	-	-	-	-	-	-	-	-	-	-	-	-	-	-	-	-	-	-	-
ENSBTAG00000050677			28	10828261	-	-	-	-	-	-	-	-	-	-	-	-	-	-	-	-	-	-	-	-	-	-	-	-
ENSBTAG00000014172	FGD2	FYVE, RhoGEF and PH domain containing 2	23	10916507	-	-	-	-	-	-	-	-	-	-	-	-	-	-	-	-	-	-	-	-	-	-	-	-
ENSBTAG00000017495		olfactory receptor, family 8, subfamily D, member 2	29	27306332	-	-	-	-	-	-	-	-	-	-	-	-	-	-	-	-	-	-	-	-	Olfactory Transduction	-	-	-
ENSBTAG00000054921		olfactory receptor 8B3	29	27330651	-	-	-	-	-	-	-	-	-	-	-	-	-	-	-	-	-	-	-	-	-	-	-	-
ENSBTAG00000047730		olfactory receptor 145	29	27402599	-	-	-	-	-	-	-	-	-	-	-	-	-	-	-	-	-	-	-	-	Olfactory Transduction	-	-	-
ENSBTAG00000035631		olfactory receptor 143	29	27454639	-	-	-	-	-	-	-	-	-	-	-	-	-	-	-	-	-	-	-	-	Olfactory Transduction	-	-	-
ENSBTAG00000051976		putative olfactory receptor 8G2	29	27478275	-	-	-	-	-	-	-	-	-	-	-	-	-	-	-	-	-	-	-	-	Olfactory Transduction	-	-	-
ENSBTAG00000048898		putative olfactory receptor 8G3	29	27502988	-	-	-	-	-	-	-	-	-	-	-	-	-	-	-	-	-	-	-	-	-	-	-	-
ENSBTAG00000051619		olfactory receptor 8G1-like	29	27515888	-	-	-	-	-	-	-	-	-	-	-	-	-	-	-	-	-	-	-	-	-	-	-	-
ENSBTAG00000054353		olfactory receptor 8G1-like	29	27530150	-	-	-	-	-	-	-	-	-	-	-	-	-	-	-	-	-	-	-	-	-	-	-	-
ENSBTAG00000050278		olfactory receptor, family 8, subfamily G, member 5	29	27537272	-	-	-	-	-	-	-	-	-	-	-	-	-	-	-	-	-	-	-	-	Olfactory Transduction	-	-	-
ENSBTAG00000046130	OR8D2	olfactory receptor 8D2-like	29	27569115	-	-	-	-	-	-	-	-	-	-	-	-	-	-	-	-	-	-	-	-	-	-	-	-
ENSBTAG00000055113		olfactory receptor 8B3	29	27587411	-	-	-	-	-	-	-	-	-	-	-	-	-	-	-	-	-	-	-	-	Olfactory Transduction	-	-	-
ENSBTAG00000048465		olfactory receptor Olr1242-like	29	27593482	-	-	-	-	-	-	-	-	-	-	-	-	-	-	-	-	-	-	-	-	-	-	-	-
ENSBTAG00000017091	CMTR1	cap methyltransferase 1	23	11318736	-	-	-	-	-	-	-	-	-	-	-	-	-	-	-	-	-	-	-	-	-	-	-	-
ENSBTAG00000048689		olfactory receptor 8B3	29	27602033	-	-	-	-	-	-	-	-	-	-	-	-	-	-	-	-	-	-	-	-	-	-	-	-
ENSBTAG00000051999			29	27691342	-	-	-	-	-	-	-	-	-	-	-	-	-	-	-	-	-	-	-	-	-	-	-	-
ENSBTAG00000050874			23	11354870	-	-	-	-	-	-	-	-	-	-	-	-	-	-	-	-	-	-	-	-	-	-	-	-
ENSBTAG00000048828		olfactory receptor 8B3	29	27704540	-	-	-	-	-	-	-	-	-	-	-	-	-	-	-	-	-	-	-	-	Olfactory Transduction	-	-	-
ENSBTAG00000050103			29	27710043	-	-	-	-	-	-	-	-	-	-	-	-	-	-	-	-	-	-	-	-	-	-	-	-
ENSBTAG00000012069	CCDC167	coiled-coil domain containing 167	23	11373453	-	-	-	-	-	-	-	-	-	-	-	-	-	-	-	-	-	-	-	-	-	-	-	-
ENSBTAG00000006629		olfactory receptor 8B3	29	27727978	-	-	-	-	-	-	-	-	-	-	-	-	-	-	-	-	-	-	-	-	Olfactory Transduction	-	-	-
ENSBTAG00000014305		olfactory receptor 143	29	27751709	-	-	-	-	-	-	-	-	-	-	-	-	-	-	-	-	-	-	-	-	Olfactory Transduction	-	-	-
ENSBTAG00000005888	MDGA1	MAM domain containing glycosylphosphatidylinositol anchor 1	23	11546127	-	-	-	-	-	-	-	-	-	-	-	-	-	-	-	-	-	-	-	-	-	-	-	-
ENSBTAG00000000527	ZFAND3	zinc finger AN1-type containing 3	23	11729171	-	-	-	-	-	-	-	-	-	-	-	-	-	-	-	-	-	-	-	-	-	-	-	-
ENSBTAG00000016598	DYNC1H1	dynein cytoplasmic 1 heavy chain 1	21	66850740	-	-	-	DYNC1H1	-	-	-	-	-	-	-	-	-	-	-	-	-	-	-	-	-	-	-	-
ENSBTAG00000016603		RIKEN cDNA 171K19-like	21	66912801	-	-	-	-	-	-	-	-	-	-	-	-	-	-	-	-	-	-	-	-	-	-	-	-
ENSBTAG00000006270	HSP90AA1	heat shock protein 9 alpha family class A member 1	21	66936747	-	-	-	HSP90AA1	-	Estrogen Signalling	Progesterone Mediated Oocyte Maturation	-	-	-	-	-	-	-	-	-	PI3K-AKT Signalling	-	-	-	-	-	-	-
ENSBTAG00000007007	WDR20	WD repeat domain 2	21	66983300	-	-	-	-	-	-	-	-	-	-	-	-	-	-	-	-	-	-	-	-	-	-	-	-
ENSBTAG00000007008	MOK	MOK protein kinase	21	67050636	-	-	-	-	-	-	-	-	-	-	-	-	-	-	-	-	-	-	-	-	-	-	-	-
ENSBTAG00000051009			21	67051546	-	-	-	-	-	-	-	-	-	-	-	-	-	-	-	-	-	-	-	-	-	-	-	-
ENSBTAG00000035072	SYCE1	synaptonemal complex central element protein 1	26	50136095	-	-	-	-	-	-	-	-	-	-	-	-	-	-	-	-	-	-	-	-	-	-	-	-
ENSBTAG00000018365	CYP2E1	cytochrome P45, family 2, subfamily E, polypeptide 1	26	50165123	-	-	-	-	-	-	-	-	-	-	-	-	-	-	-	-	-	-	-	-	-	-	-	-
ENSBTAG00000010993	ZNF839	zinc finger protein 839	21	67119969	-	-	-	-	-	-	-	-	-	-	-	-	-	-	-	-	-	-	-	-	-	-	-	-
ENSBTAG00000005267		olfactory receptor 13A1	26	50188472	-	-	-	-	-	-	-	-	-	-	-	-	-	-	-	-	-	-	-	-	Olfactory Transduction	-	-	-
ENSBTAG00000010995	CINP	cyclin dependent kinase 2 interacting protein	21	67132861	-	-	-	-	-	-	-	-	-	-	-	-	-	-	-	-	-	-	-	-	-	-	-	-
ENSBTAG00000012143	TECPR2	tectonin beta-propeller repeat containing 2	21	67161388	-	-	-	-	-	-	-	-	-	-	-	-	-	-	-	-	-	-	-	-	-	-	-	-
ENSBTAG00000010882	ANKRD9	ankyrin repeat domain 9	21	67251762	-	-	-	ANKRD9	-	-	-	-	-	-	-	-	-	-	-	-	-	-	-	-	-	-	-	-
ENSBTAG00000002336	RCOR1	REST corepressor 1	21	67320835	MYB	-	-	-	-	-	-	-	-	-	-	-	-	-	-	-	-	-	-	-	-	-	-	-
ENSBTAG00000014063	DNAH8	dynein axonemal heavy chain 8	23	12560570	-	-	-	-	-	-	-	-	-	-	-	-	-	-	-	-	-	-	-	-	-	-	-	-
ENSBTAG00000018224	GLP1R	glucagon like peptide 1 receptor	23	12914475	-	-	-	-	-	-	-	-	-	-	-	cAMP Signalling	-	-	-	-	-	-	-	-	-	-	-	-
ENSBTAG00000001074	SAYSD1	SAYSVFN motif domain containing 1	23	12969790	-	-	-	-	-	-	-	-	-	-	-	-	-	-	-	-	-	-	-	-	-	-	-	-
ENSBTAG00000011112	KCNK5	potassium two pore domain channel subfamily K member 5	23	13060754	-	-	-	-	-	-	-	-	-	-	-	-	-	-	-	-	-	-	-	-	-	-	-	-
ENSBTAG00000010328	KCNK17	potassium two pore domain channel subfamily K member 17	23	13166550	-	-	-	KCNK17	-	-	-	-	-	-	-	-	-	-	-	-	-	-	-	-	-	-	-	-
ENSBTAG00000010352	KCNK16	potassium two pore domain channel subfamily K member 16	23	13180877	-	-	-	-	-	-	-	-	-	-	-	-	-	-	-	-	-	-	-	-	-	-	-	-
ENSBTAG00000027197	KIF6	kinesin family member 6	23	13196359	-	-	-	-	-	-	-	-	-	-	-	-	-	-	-	-	-	-	-	-	-	-	-	-
ENSBTAG00000021381	DAAM2	dishevelled associated activator of morphogenesis 2	23	13699642	-	-	-	DAAM2	-	-	-	-	-	-	-	-	-	-	-	-	-	-	-	-	-	-	-	-
ENSBTAG00000002341	ETS1	ETS proto-oncogene 1, transcription factor	29	31813186	ETS	-	-	ETS1	-	-	-	-	-	-	-	-	-	-	-	-	-	-	-	-	-	-	-	-
ENSBTAG00000008283	FLI1	Fli-1 proto-oncogene, ETS transcription factor	29	32051549	ETS	-	-	FLI1	-	-	-	-	-	-	-	-	-	-	-	-	-	-	-	-	-	Transcription DNA Templated	-	-
ENSBTAG00000012166	TMC3	transmembrane channel like 3	21	27121293	-	-	-	-	-	-	-	-	-	-	-	-	-	-	-	-	-	-	-	-	-	-	-	-
ENSBTAG00000010449	MOCS1	molybdenum cofactor synthesis 1	23	13836254	-	-	-	-	-	-	-	-	-	-	-	-	-	-	-	-	-	-	-	-	-	-	-	-
ENSBTAG00000022775	C21H14orf180	chromosome 21 C14orf18 homolog	21	69058229	-	-	-	-	-	-	-	-	-	-	-	-	-	-	-	-	-	-	-	-	-	-	-	-
ENSBTAG00000006673	TMEM179	transmembrane protein 179	21	69070299	-	-	-	-	-	-	-	-	-	-	-	-	-	-	-	-	-	-	-	-	-	-	-	-
ENSBTAG00000054250			21	69166751	-	-	-	-	-	-	-	-	-	-	-	-	-	-	-	-	-	-	-	-	-	-	-	-
ENSBTAG00000007187		inverted formin 2	21	69183853	-	-	-	-	-	-	-	-	-	-	-	-	-	-	-	-	-	-	-	-	-	-	-	-
ENSBTAG00000017616	ADSS1	adenylosuccinate synthase 1	21	69197942	-	-	-	-	-	-	-	-	-	-	-	-	-	-	-	-	-	-	-	-	-	-	-	-
ENSBTAG00000017622	SIVA1	SIVA1 apoptosis inducing factor	21	69221995	-	-	-	-	-	-	-	-	-	-	-	-	-	-	-	-	-	-	-	-	-	-	-	-
ENSBTAG00000017636	AKT1	AKT serine/threonine kinase 1	21	69230378	-	-	-	-	-	Estrogen Signalling	Progesterone Mediated Oocyte Maturation	-	-	-	-	cAMP Signalling	Cholinergic Synapse	-	-	MAPK Signalling	PI3K-AKT Signalling	Focal Adhesion	-	-	-	-	-	-
ENSBTAG00000005038	ZBTB42	zinc finger and BTB domain containing 42	21	69255818	ZBTB	-	-	-	-	-	-	-	-	-	-	-	-	-	-	-	-	-	-	-	-	-	-	-
ENSBTAG00000004802	CEP170B	centrosomal protein 17B	21	69312292	-	-	-	-	-	-	-	-	-	-	-	-	-	-	-	-	-	-	-	-	-	-	-	-
ENSBTAG00000015160	PLD4	phospholipase D family member 4	21	69348993	-	-	-	-	-	-	-	-	-	-	-	-	-	-	-	-	-	-	-	-	-	-	-	-
ENSBTAG00000020769	OPCML	opioid binding protein/cell adhesion molecule like	29	33982760	-	-	-	-	-	-	-	-	-	-	-	-	-	-	-	-	-	-	-	-	-	-	-	-
ENSBTAG00000048906		AHNAK nucleoprotein 2	21	69358193	-	-	-	-	-	-	-	-	-	-	-	-	-	-	-	-	-	-	-	-	-	-	-	-
ENSBTAG00000053749			21	69361256	-	-	-	-	-	-	-	-	-	-	-	-	-	-	-	-	-	-	-	-	-	-	-	-
ENSBTAG00000033030			29	34445374	-	-	-	-	-	-	-	-	-	-	-	-	-	-	-	-	-	-	-	-	-	-	-	-
ENSBTAG00000010370	CLBA1	clathrin binding box of aftiphilin containing 1	21	69403926	-	-	-	-	-	-	-	-	-	-	-	-	-	-	-	-	-	-	-	-	-	-	-	-
ENSBTAG00000031242	CDCA4	cell division cycle associated 4	21	69414725	-	-	-	-	-	-	-	-	-	-	-	-	-	-	-	-	-	-	-	-	-	-	-	-
ENSBTAG00000005647	GPR132	G protein-coupled receptor 132	21	69438528	-	-	-	-	-	-	-	-	-	-	-	-	-	-	-	-	-	-	-	-	-	-	-	-
ENSBTAG00000010032	NTM	neurotrimin	29	34576918	-	-	-	NTM	-	-	-	-	-	-	-	-	-	-	-	-	-	-	-	-	-	-	-	-
ENSBTAG00000045905	PCDH15	protocadherin related 15	26	4657603	-	-	-	PCDH15	-	-	-	-	-	-	-	-	-	-	-	-	-	-	-	-	-	-	-	-
ENSBTAG00000010411	ADAMTS8	ADAM metallopeptidase with thrombospondin type 1 motif 8	29	36515554	-	-	-	-	-	-	-	-	-	-	-	-	-	-	-	-	-	-	-	-	-	-	-	-
ENSBTAG00000016857	ADAMTS15	ADAM metallopeptidase with thrombospondin type 1 motif 15	29	36560407	-	-	-	-	-	-	-	-	-	-	-	-	-	-	-	-	-	-	-	-	-	-	-	-
ENSBTAG00000013076	SNX19	sorting nexin 19	29	36942605	-	-	-	-	-	-	-	-	-	-	-	-	-	-	-	-	-	-	-	-	-	-	-	-
ENSBTAG00000022460			29	36994012	-	-	-	-	-	-	-	-	-	-	-	-	-	-	-	-	-	-	-	-	-	-	-	-
ENSBTAG00000012073	VOPP1	VOPP1 WW domain binding protein	22	514202	-	-	-	-	-	-	-	-	-	-	-	-	-	-	-	-	-	-	-	-	-	Transcription DNA Templated	-	-
ENSBTAG00000009289	MS4A8	membrane spanning 4-domains A8	29	37057599	-	-	-	-	-	-	-	-	-	-	-	-	-	-	-	-	-	-	-	-	-	-	-	-
ENSBTAG00000038312	MS4A18	membrane spanning 4-domains A18	29	37086016	-	-	-	-	-	-	-	-	-	-	-	-	-	-	-	-	-	-	-	-	-	-	-	-
ENSBTAG00000018026	LANCL2	LanC like 2	22	717681	-	-	-	LANCL2	-	-	-	-	-	-	-	-	-	-	-	-	-	-	-	-	-	-	-	-
ENSBTAG00000039461	MS4A15	membrane spanning 4-domains A15	29	37111094	-	-	-	-	-	-	-	-	-	-	-	-	-	-	-	-	-	-	-	-	-	-	-	-
ENSBTAG00000001734	MS4A10	membrane spanning 4-domains A1	29	37137409	-	-	-	-	-	-	-	-	-	-	-	-	-	-	-	-	-	-	-	-	-	-	-	-
ENSBTAG00000014215	CCDC86	coiled-coil domain containing 86	29	37169742	-	-	-	-	-	-	-	-	-	-	-	-	-	-	-	-	-	-	-	-	-	-	-	-
ENSBTAG00000039652	PTGDR2	prostaglandin D2 receptor 2	29	37178750	-	-	-	-	-	-	-	-	-	-	-	-	-	-	-	-	-	-	-	-	-	-	-	-
ENSBTAG00000014366	PRPF19	pre-mRNA processing factor 19	29	37223625	-	-	-	PRPF19	-	-	-	-	-	-	-	-	-	-	-	-	-	-	-	-	-	-	-	-
ENSBTAG00000011628	EGFR	epidermal growth factor receptor	22	905960	-	-	-	EGFR	GnRH Signalling	Estrogen Signalling	-	-	-	-	Calcium Signalling	-	-	-	-	MAPK Signalling	PI3K-AKT Signalling	Focal Adhesion	Regulation of Actin Cytoskeleton	-	-	-	-	-
ENSBTAG00000018362	TMEM109	transmembrane protein 19	29	37252089	-	-	-	TMEM109	-	-	-	-	-	-	-	-	-	-	-	-	-	-	-	-	-	-	-	-
ENSBTAG00000018364	TMEM132A	transmembrane protein 132A	29	37261787	-	-	-	-	-	-	-	-	-	-	-	-	-	-	-	-	-	-	-	-	-	-	-	-
ENSBTAG00000018366	SLC15A3	solute carrier family 15 member 3	29	37275550	-	-	-	-	-	-	-	-	-	-	-	-	-	-	-	-	-	-	-	-	-	-	-	-
ENSBTAG00000012939	DTNBP1	dystrobrevin binding protein 1	23	41382797	-	-	-	-	-	-	-	-	-	-	-	-	-	-	-	-	-	-	-	-	-	-	-	-
ENSBTAG00000013760	COL4A6	collagen type IV alpha 6 chain	X	56803357	-	-	-	COL4A6	-	-	-	-	-	-	-	-	-	-	-	-	PI3K-AKT Signalling	Focal Adhesion	-	-	-	-	-	-
ENSBTAG00000012938	JARID2	jumonji and AT-rich interaction domain containing 2	23	41486442	ARID	-	-	-	-	-	-	-	-	-	-	-	-	-	-	-	-	-	-	-	-	-	-	-
ENSBTAG00000050334	CD83	CD83 molecule	23	42654904	-	-	-	CD83	-	-	-	-	-	-	-	-	-	-	-	-	-	-	-	-	-	-	-	-
ENSBTAG00000054058	RNF182	ring finger protein 182	23	42786869	-	-	-	-	-	-	-	-	-	-	-	-	-	-	-	-	-	-	-	-	-	-	-	-
ENSBTAG00000014575	COL4A5	collagen type IV alpha 5 chain	X	57288214	-	-	-	-	-	-	-	-	-	-	-	-	-	-	-	-	PI3K-AKT Signalling	Focal Adhesion	-	-	-	-	-	-
ENSBTAG00000001475	MCUR1	mitochondrial calcium uniporter regulator 1	23	42868726	-	-	-	MCUR1	-	-	-	-	-	-	-	-	-	-	-	-	-	-	-	-	-	-	-	-
ENSBTAG00000021556	RANBP9	RAN binding protein 9	23	42945450	-	-	-	-	-	-	-	-	-	-	-	-	-	-	-	-	-	-	-	-	-	-	-	-
ENSBTAG00000054881	RNLS	renalase, FAD dependent amine oxidase	26	9901737	-	-	-	RNLS	-	-	-	-	-	-	-	-	-	-	-	-	-	-	-	-	-	-	-	-
ENSBTAG00000038063	LIPJ	lipase family member J	26	10177187	-	-	-	-	-	-	-	-	-	-	-	-	-	-	-	-	-	-	-	-	-	-	-	-
ENSBTAG00000006535	IRS4	insulin receptor substrate 4	X	57410330	-	-	-	IRS4	-	-	-	-	-	-	-	-	-	-	-	-	-	-	-	-	-	-	-	-
ENSBTAG00000021554	NOL7	nucleolar protein 7	23	43019366	-	-	-	-	-	-	-	-	-	-	-	-	-	-	-	-	-	-	-	-	-	-	-	-
ENSBTAG00000014304	TMEM47	transmembrane protein 47	X	108635859	-	-	-	-	-	-	-	-	-	-	-	-	-	-	-	-	-	-	-	-	-	-	-	-
ENSBTAG00000014904	SIRT5	sirtuin 5	23	43027528	-	-	-	-	-	-	-	-	-	-	-	-	-	-	-	-	-	-	-	-	-	-	-	-
ENSBTAG00000049619	GFOD1	glucose-fructose oxidoreductase domain containing 1	23	43100584	-	-	-	-	-	-	-	-	-	-	-	-	-	-	-	-	-	-	-	-	-	-	-	-
ENSBTAG00000015775	CHRNA7	cholinergic receptor, nicotinic, alpha 7	21	29515102	-	-	-	-	-	-	-	-	-	-	Calcium Signalling	-	Cholinergic Synapse	-	-	-	-	-	-	-	-	-	-	-
ENSBTAG00000006445	LIPF	lipase F, gastric type	26	10341908	-	-	-	-	-	-	-	-	-	-	-	-	-	-	-	-	-	-	-	-	-	-	-	-
ENSBTAG00000039234	LIPK	lipase family member K	26	10385330	-	-	-	-	-	-	-	-	-	-	-	-	-	-	-	-	-	-	-	-	-	-	-	-
ENSBTAG00000012533			X	108800843	-	-	-	-	-	-	-	-	-	-	-	-	-	-	-	-	-	-	-	-	-	-	-	-
ENSBTAG00000017160	TBC1D7	TBC1 domain family member 7	23	43223724	-	-	-	-	-	-	-	-	-	-	-	-	-	-	-	-	-	-	-	-	-	-	-	-
ENSBTAG00000024911	LIPN	lipase family member N	26	10436709	-	-	-	-	-	-	-	-	-	-	-	-	-	-	-	-	-	-	-	-	-	-	-	-
ENSBTAG00000040357		ring finger protein, LIM domain interacting-like	X	108854399	-	-	-	-	-	-	-	-	-	-	-	-	-	-	-	-	-	-	-	-	-	-	-	-
ENSBTAG00000049636			X	108915250	-	-	-	-	-	-	-	-	-	-	-	-	-	-	-	-	-	-	-	-	-	-	-	-
ENSBTAG00000054004		E3 ubiquitin-protein ligase RLIM-like	X	108927155	-	-	-	-	-	-	-	-	-	-	-	-	-	-	-	-	-	-	-	-	-	-	-	-
ENSBTAG00000052471			X	108936827	-	-	-	-	-	-	-	-	-	-	-	-	-	-	-	-	-	-	-	-	-	-	-	-
ENSBTAG00000053412			21	29965471	-	-	-	-	-	-	-	-	-	-	-	-	-	-	-	-	-	-	-	-	-	-	-	-
ENSBTAG00000048580			21	30027071	-	-	-	-	-	-	-	-	-	-	-	-	-	-	-	-	-	-	-	-	-	-	-	-
ENSBTAG00000013364	LIPM	lipase family member M	26	10469273	-	-	-	-	-	-	-	-	-	-	-	-	-	-	-	-	-	-	-	-	-	-	-	-
ENSBTAG00000006868	OTUD7A	OTU deubiquitinase 7A	21	30065785	-	-	-	-	-	-	-	-	-	-	-	-	-	-	-	-	-	-	-	-	-	-	-	-
ENSBTAG00000013368	ANKRD22	ankyrin repeat domain 22	26	10506966	-	-	-	-	-	-	-	-	-	-	-	-	-	-	-	-	-	-	-	-	-	-	-	-
ENSBTAG00000049380		relaxin-3 receptor 1	21	30290103	-	-	-	-	-	-	-	-	-	-	-	-	-	-	-	-	-	-	-	-	-	-	-	-
ENSBTAG00000048462			26	10520677	-	-	-	-	-	-	-	-	-	-	-	-	-	-	-	-	-	-	-	-	-	-	-	-
ENSBTAG00000001298	STAMBPL1	STAM binding protein like 1	26	10561355	-	-	-	STAMBPL1	-	-	-	-	-	-	-	-	-	-	-	-	-	-	-	-	-	-	-	-
ENSBTAG00000049887			26	10597758	-	-	-	-	-	-	-	-	-	-	-	-	-	-	-	-	-	-	-	-	-	-	-	-
ENSBTAG00000012039	PHACTR1	phosphatase and actin regulator 1	23	43276359	-	-	-	-	-	-	-	-	-	-	-	-	-	-	-	-	-	-	-	-	-	-	-	-
ENSBTAG00000008096	EDN1	endothelin 1	23	44156426	-	-	-	-	-	-	-	-	-	-	-	-	-	-	-	-	-	-	-	-	-	-	-	-
ENSBTAG00000014614	ACTA2	actin alpha 2, smooth muscle	26	10626803	-	-	-	ACTA2	-	-	-	-	-	-	-	-	-	-	-	-	-	-	-	-	-	-	-	-
ENSBTAG00000001252	HIVEP1	HIVEP zinc finger 1	23	44281855	zf-C2H2	-	-	-	-	-	-	-	-	-	-	-	-	-	-	-	-	-	-	-	-	-	-	-
ENSBTAG00000010785	FAS	Fas cell surface death receptor	26	10678580	-	-	-	-	-	-	-	-	-	-	-	-	-	-	Cytokine-cytokine receptor interaction	MAPK Signalling	-	-	-	-	-	-	-	-
ENSBTAG00000019533	ADTRP	androgen dependent TFPI regulating protein	23	44610190	-	-	-	-	-	-	-	-	-	-	-	-	-	-	-	-	-	-	-	-	-	-	-	-
ENSBTAG00000052813			26	10751580	-	-	-	-	-	-	-	-	-	-	-	-	-	-	-	-	-	-	-	-	-	-	-	-
ENSBTAG00000014053	MAK	male germ cell associated kinase	23	45349611	-	Transcription_Cofactors	-	-	-	-	-	-	-	-	-	-	-	-	-	-	-	-	-	-	-	-	-	-
ENSBTAG00000005808	TMEM14C	transmembrane protein 14C	23	45406618	-	-	-	TMEM14C	-	-	-	-	-	-	-	-	-	-	-	-	-	-	-	-	-	-	-	-
ENSBTAG00000018674	PAK1IP1	PAK1 interacting protein 1	23	45417119	-	-	-	-	-	-	-	-	-	-	-	-	-	-	-	-	-	-	-	-	-	-	-	-
ENSBTAG00000049554	C6orf52	chromosome 6 open reading frame 52	23	45440984	-	-	-	-	-	-	-	-	-	-	-	-	-	-	-	-	-	-	-	-	-	-	-	-
ENSBTAG00000039326	GCNT2	N-acetyllactosaminide beta-1,6-N-acetylglucosaminyl-transferase	23	45452427	-	-	-	-	-	-	-	-	-	-	-	-	-	-	-	-	-	-	-	-	-	-	-	-
ENSBTAG00000001250	TFAP2A	transcription factor AP-2 alpha	23	45614708	AP-2	-	-	-	-	-	-	-	-	-	-	-	-	-	-	-	-	-	-	-	-	-	-	-
ENSBTAG00000001396	ADAMTS7	ADAM metallopeptidase with thrombospondin type 1 motif 7	21	30312315	-	-	-	-	-	-	-	-	-	-	-	-	-	-	-	-	-	-	-	-	-	-	-	-
ENSBTAG00000032122	CD19	CD19 molecule	25	25905403	-	-	-	-	-	-	-	-	-	-	-	-	-	-	-	-	PI3K-AKT Signalling	-	-	-	-	-	-	-
ENSBTAG00000006542	RABEP2	rabaptin, RAB GTPase binding effector protein 2	25	25917049	-	-	-	-	-	-	-	-	-	-	-	-	-	-	-	-	-	-	-	-	-	-	-	-
ENSBTAG00000006541	ATP2A1	ATPase sarcoplasmic/endoplasmic reticulum Ca2+ transporting 1	25	25929240	-	-	-	-	-	-	-	-	-	-	Calcium Signalling	-	-	-	-	-	-	-	-	-	-	-	-	-
ENSBTAG00000046838			X	110460371	-	-	-	-	-	-	-	-	-	-	-	-	-	-	-	-	-	-	-	-	-	-	-	-
ENSBTAG00000050905			X	111133188	-	-	-	-	-	-	-	-	-	-	-	-	-	-	-	-	-	-	-	-	-	-	-	-
ENSBTAG00000053663		E3 ubiquitin-protein ligase RLIM	X	111144675	-	-	-	-	-	-	-	-	-	-	-	-	-	-	-	-	-	-	-	-	-	-	-	-
ENSBTAG00000019219	SH2B1	SH2B adaptor protein 1	25	25950650	-	-	-	SH2B1	-	-	-	-	-	-	-	-	-	-	-	-	-	-	-	-	-	-	-	-
ENSBTAG00000012022	TBC1D2B	TBC1 domain family member 2B	21	30372068	-	-	-	-	-	-	-	-	-	-	-	-	-	-	-	-	-	-	-	-	-	-	-	-
ENSBTAG00000047166	SH2D7	SH2 domain containing 7	21	30475225	-	-	-	-	-	-	-	-	-	-	-	-	-	-	-	-	-	-	-	-	-	-	-	-
ENSBTAG00000010981	CIB2	calcium and integrin binding family member 2	21	30485336	-	-	-	-	-	-	-	-	-	-	-	-	-	-	-	-	-	-	-	-	-	-	-	-
ENSBTAG00000019216	TUFM	Tu translation elongation factor, mitochondrial	25	25967782	-	-	-	TUFM	-	-	-	-	-	-	-	-	-	-	-	-	-	-	-	-	-	-	-	-
ENSBTAG00000017426	PDCD6IP	programmed cell death 6 interacting protein	22	8019066	-	-	-	PDCD6IP	-	-	-	-	-	-	-	-	-	-	-	-	-	-	-	-	-	-	-	-
ENSBTAG00000006227	IDH3A	isocitrate dehydrogenase (NAD(+)) 3 catalytic subunit alpha	21	30538294	-	-	-	IDH3A	-	-	-	-	-	-	-	-	-	-	-	-	-	-	-	-	-	-	-	-
ENSBTAG00000032087	ATXN2L	ataxin 2 like	25	25974051	-	-	-	-	-	-	-	-	-	-	-	-	-	-	-	-	-	-	-	-	-	-	-	-
ENSBTAG00000051119			22	8163685	-	-	-	-	-	-	-	-	-	-	-	-	-	-	-	-	-	-	-	-	-	-	-	-
ENSBTAG00000006231	ACSBG1	acyl-CoA synthetase bubblegum family member 1	21	30555711	-	-	-	ACSBG1	-	-	-	-	-	-	-	-	-	-	-	-	-	-	-	-	-	-	-	-
ENSBTAG00000015942	DNAJA4	DnaJ heat shock protein family (Hsp4) member A4	21	30652951	-	-	-	-	-	-	-	-	-	-	-	-	-	-	-	-	-	-	-	-	-	-	-	-
ENSBTAG00000006543	EIF3CL	eukaryotic translation initiation factor 3, subunit C-like	25	26008727	-	-	-	-	-	-	-	-	-	-	-	-	-	-	-	-	-	-	-	-	-	-	-	-
ENSBTAG00000018000	CLN3	CLN3 lysosomal/endosomal transmembrane protein, battenin	25	26043254	-	-	-	-	-	-	-	-	-	-	-	-	-	-	-	-	-	-	-	-	-	-	-	-
ENSBTAG00000015944	WDR61	WD repeat domain 61	21	30671671	-	-	-	WDR61	-	-	-	-	-	-	-	-	-	-	-	-	-	-	-	-	-	Transcription DNA Templated	-	-
ENSBTAG00000050361			25	26056941	-	-	-	-	-	-	-	-	-	-	-	-	-	-	-	-	-	-	-	-	-	-	-	-
ENSBTAG00000018015	IL27	interleukin 27	25	26061018	-	-	-	-	-	-	-	-	-	-	-	-	-	-	-	-	-	-	-	-	-	-	-	-
ENSBTAG00000012909	CRABP1	cellular retinoic acid binding protein 1	21	30733397	-	-	-	-	-	-	-	-	-	-	-	-	-	-	-	-	-	-	-	-	-	-	-	-
ENSBTAG00000018016	NUPR1	nuclear protein 1, transcriptional regulator	25	26082047	-	-	-	-	-	-	-	-	-	-	-	-	-	-	-	-	-	-	-	-	-	-	-	-
ENSBTAG00000002504	IREB2	iron responsive element binding protein 2	21	30828476	-	-	-	-	-	-	-	-	-	-	-	-	-	-	-	-	-	-	-	-	-	-	-	-
ENSBTAG00000016883	SGF29	SAGA complex associated factor 29	25	26092599	-	-	-	-	-	-	-	-	-	-	-	-	-	-	-	-	-	-	-	-	-	-	-	-
ENSBTAG00000001786	HYKK	hydroxylysine kinase	21	30885776	-	-	-	-	-	-	-	-	-	-	-	-	-	-	-	-	-	-	-	-	-	-	-	-
ENSBTAG00000008635	SULT1A1	sulfotransferase family, cytosolic, 1A, phenol-preferring, member 1	25	26123609	-	-	-	SULT1A1	-	-	-	-	-	-	-	-	-	-	-	-	-	-	-	-	-	-	-	-
ENSBTAG00000008633	SLX1A	SLX1 homolog A, structure-specific endonuclease subunit	25	26126027	-	-	-	-	-	-	-	-	-	-	-	-	-	-	-	-	-	-	-	-	-	-	-	-
ENSBTAG00000014440	PSMA4	proteasome 2S subunit alpha 4	21	30920003	-	-	-	PSMA4	-	-	-	-	-	-	-	-	-	-	-	-	-	-	-	-	-	-	-	-
ENSBTAG00000008632		bolA family member 2B	25	26131819	-	-	-	-	-	-	-	-	-	-	-	-	-	-	-	-	-	-	-	-	-	-	-	-
ENSBTAG00000008631	CORO1A	coronin 1A	25	26134784	-	-	-	-	-	-	-	-	-	-	-	-	-	-	-	-	-	-	-	-	-	-	-	-
ENSBTAG00000016156	MAPK3	mitogen-activated protein kinase 3	25	26178468	-	-	-	MAPK3	GnRH Signalling	Estrogen Signalling	Progesterone Mediated Oocyte Maturation	-	Glutamatergic Synapse	-	-	cAMP Signalling	Cholinergic Synapse	Axon Guidance	-	MAPK Signalling	PI3K-AKT Signalling	Focal Adhesion	Regulation of Actin Cytoskeleton	TGF-β Signalling	-	Transcription DNA Templated	-	-
ENSBTAG00000016155	GDPD3	glycerophosphodiester phosphodiesterase domain containing 3	25	26186549	-	-	-	-	-	-	-	-	-	-	-	-	-	-	-	-	-	-	-	-	-	-	-	-
ENSBTAG00000009047	YPEL3	yippee like 3	25	26193135	-	-	-	-	-	-	-	-	-	-	-	-	-	-	-	-	-	-	-	-	-	-	-	-
ENSBTAG00000009046	TBX6	T-box transcription factor 6	25	26197449	T-box	-	-	-	-	-	-	-	-	-	-	-	-	-	-	-	-	-	-	-	-	-	-	-
ENSBTAG00000013657	CHRNA5	cholinergic receptor nicotinic alpha 5 subunit	21	30945440	-	-	-	CHRNA5	-	-	-	-	-	-	-	-	-	-	-	-	-	-	-	-	-	-	-	-
ENSBTAG00000012928	PPP4C	protein phosphatase 4 catalytic subunit	25	26202157	-	-	-	-	-	-	-	-	-	-	-	-	-	-	-	-	-	-	-	-	-	-	-	-
[truncated: 562 more rows]
